# Supplementary material for: Mathematical modeling reveals ferritin as the strongest cellular driver of dietary iron transfer block in enterocytes
Source: PLoS Comput Biol. 2025 Mar 7;21(3):e1012374. doi: 10.1371/journal.pcbi.1012374 (PMC11918390; doi:10.1371/journal.pcbi.1012374)
Supplement: S1 Data — (ZIP) [file pcbi.1012374.s004.zip]

Archive with 19 entries (16 files):
- S1/
- S1/calibration/
- S1/calibration/dmt1_STEADY-ft - conc.tsv
- S1/calibration/dmt1_endo_merge-ft - conc.tsv
- S1/calibration/halleux_1994_fig_4_apical_pmol-ft.tsv
- S1/calibration/parameter_estimation.cps
- S1/calibration/dmt1_endo_merge-ft - conc-2exp.tsv
- S1/calibration/halleux_1994_fig_1_pmol-ft.tsv
- S1/validation/
- S1/validation/cegerra.tsv
- S1/validation/data and error bars cegerra.xlsx
- S1/validation/validation-frazer.cps
- S1/validation/uptake-transfer-frazer-2003.xlsx
- S1/validation/colins.tsv
- S1/validation/validation_cegerra.cps
- S1/EnterocyteMucosalBlockFTFixed.cps
- S1/EnterocyteMucosalBlockSteadyState.cps
- S1/EnterocyteMucosalBlockLumenLoss.cps
- S1/EnterocyteMucosalBlock.cps
