# Supplementary material for: Mathematical modeling reveals ferritin as the strongest cellular driver of dietary iron transfer block in enterocytes
Source: PLoS Comput Biol. 2025 Mar 7;21(3):e1012374. doi: 10.1371/journal.pcbi.1012374 (PMC11918390; doi:10.1371/journal.pcbi.1012374)
Supplement: S1 Data — (ZIP) [file pcbi.1012374.s004.zip › S1/calibration/dmt1_STEADY-ft - conc.tsv]

adj a	adj i	fe-up	fe-low	fe-up55	fe-low55	fpn	dose-fe	dose-fe55	fpn	fpn_0
3.00E-12	2.00E-12	0	0	0	0	0	0	0	0	0
