# Supplementary material for: Mathematical modeling reveals ferritin as the strongest cellular driver of dietary iron transfer block in enterocytes
Source: PLoS Comput Biol. 2025 Mar 7;21(3):e1012374. doi: 10.1371/journal.pcbi.1012374 (PMC11918390; doi:10.1371/journal.pcbi.1012374)
Supplement: S1 Data — (ZIP) [file pcbi.1012374.s004.zip › S1/calibration/dmt1_endo_merge-ft - conc.tsv]

Time	dmt1	dmt1_i	fpn	fpn_0	dose-fe	dose-fe55
1000000	3.00E-12	2.00E-12	1e-13	0	2.36E-13	0
1000600	1.83E-12	3.17E-12	1e-13	0	2.36E-13	0
1000900	2.14E-12	2.86E-12	1e-13	0	2.36E-13	0
1001200	1.57E-12	3.43E-12	1e-13	0	2.36E-13	0
1001800	1.15E-12	3.85E-12	1e-13	0	2.36E-13	0
1002400	1.17E-12	3.83E-12	1e-13	0	2.36E-13	0
1002700	1.69E-12	3.31E-12	1e-13	0	2.36E-13	0
1003600	1.71E-12	3.29E-12	1e-13	0	2.36E-13	0
1003600	1.43E-12	3.57E-12	1e-13	0	2.36E-13	0
1005400	1.28E-12	3.72E-12	1e-13	0	2.36E-13	0
1007200	1.96E-12	3.04E-12	1e-13	0	2.36E-13	0
1001800	1.15E-12	3.85E-12	1e-13	0	2.36E-13	0
1002400	1.17E-12	3.83E-12	1e-13	0	2.36E-13	0
1007200	1.96E-12	3.04E-12	1e-13	0	2.36E-13	0
