# Supplementary material for: Mathematical modeling reveals ferritin as the strongest cellular driver of dietary iron transfer block in enterocytes
Source: PLoS Comput Biol. 2025 Mar 7;21(3):e1012374. doi: 10.1371/journal.pcbi.1012374 (PMC11918390; doi:10.1371/journal.pcbi.1012374)
Supplement: S1 Data — (ZIP) [file pcbi.1012374.s004.zip › S1/calibration/halleux_1994_fig_4_apical_pmol-ft.tsv]

time	basal_pmol_fe55	mol_fe55	particles	particles_per_basal	dose_per_cell_upper	fpn	dose-fe	dose-fe55	fpn_0
1000122.56137	9.09091	9.09091E-12	5.47467E+12	1737991.735	2.36E-13	1e-13	0	2.35828E-13	0
1000738.52424	23.1405	2.31405E-11	1.39355E+13	4423979.31	2.36E-13	1e-13	0	2.35828E-13	0
1001323.72136	33.05785	3.30579E-11	1.99079E+13	6319969.077	2.36E-13	1e-13	0	2.35828E-13	0
1001942.27591	72.72727	7.27273E-11	4.37974E+13	13903931.97	2.36E-13	1e-13	0	2.35828E-13	0
1003701.73388	215.70248	2.15702E-10	1.29899E+14	41237799.9	2.36E-13	1e-13	0	2.35828E-13	0
1005526.46457	328.92562	3.28926E-10	1.98084E+14	62883694.71	2.36E-13	1e-13	0	2.35828E-13	0
1007316.62559	550.41322	5.50413E-10	3.31467E+14	105227488.5	2.36E-13	1e-13	0	2.35828E-13	0
1010927.27000	918.1818	9.1818E-10	5.53E+14	1.76E+08	2.36E-13	1e-13	0	2.35828E-13	0
time	basal_pmol_fe55	mol_fe55	particles	particles_per_basal	dose_per_cell_upper	fpn	dose-fe	dose-fe55	fpn_0
1000122.56137	9.09091	9.09091E-12	5.47467E+12	1737991.735	2.36E-13	1e-13	0	2.35828E-13	0
1000738.52424	23.1405	2.31405E-11	1.39355E+13	4423979.31	2.36E-13	1e-13	0	2.35828E-13	0
1001323.72136	33.05785	3.30579E-11	1.99079E+13	6319969.077	2.36E-13	1e-13	0	2.35828E-13	0
