# Supplementary material for: Mathematical modeling reveals ferritin as the strongest cellular driver of dietary iron transfer block in enterocytes
Source: PLoS Comput Biol. 2025 Mar 7;21(3):e1012374. doi: 10.1371/journal.pcbi.1012374 (PMC11918390; doi:10.1371/journal.pcbi.1012374)
Supplement: S1 Data — (ZIP) [file pcbi.1012374.s004.zip › S1/calibration/halleux_1994_fig_1_pmol-ft.tsv]

Time	particles_per_cell	dose_per_cell_upper	fpn	dose-fe	dose-fe55	fpn_0
1000111.839	1268851.7	2.35828E-13	1e-13	0	2.35828E-13	0
1000730.301	32075721	2.35828E-13	1e-13	0	2.35828E-13	0
1001318.223	49414127	2.35828E-13	1e-13	0	2.35828E-13	0
1001924.426	60426449	2.35828E-13	1e-13	0	2.35828E-13	0
1002501.43	72084029	2.35828E-13	1e-13	0	2.35828E-13	0
1003694.292	74498353	2.35828E-13	1e-13	0	2.35828E-13	0
1005497.408	82517212	2.35828E-13	1e-13	0	2.35828E-13	0
1010909.466	87052285	2.35828E-13	1e-13	0	2.35828E-13	0
