# Supplementary material for: Mathematical modeling reveals ferritin as the strongest cellular driver of dietary iron transfer block in enterocytes
Source: PLoS Comput Biol. 2025 Mar 7;21(3):e1012374. doi: 10.1371/journal.pcbi.1012374 (PMC11918390; doi:10.1371/journal.pcbi.1012374)
Supplement: S1 Data — (ZIP) [file pcbi.1012374.s004.zip › S1/validation/cegerra.tsv]

time (s)		pmol fe			Values[uptake_55]
2.90132	1000002.901	0.17355	1.7355E-13	1.0413E+11	33057.14286
183.58994	1000183.59	6.47352	6.47352E-12	3.88411E+12	1233051.429
359.34392	1000359.344	7.6075	7.6075E-12	4.5645E+12	1449047.619
542.34428	1000542.344	9.34492	9.34492E-12	5.60695E+12	1779984.762
717.95254	1000717.953	15.49398	1.5494E-11	9.29639E+12	2951234.286
899.52368	1000899.524	16.42067	1.64207E-11	9.8524E+12	3127746.667
1077.4278	1001077.428	18.55393	1.85539E-11	1.11324E+13	3534081.905
1259.00003	1001259	19.44291	1.94429E-11	1.16657E+13	3703411.429
1439.12167	1001439.122	20.25644	2.02564E-11	1.21539E+13	3858369.524
1616.12355	1001616.124	28.44173	2.84417E-11	1.7065E+13	5417472.381
1797.65799	1001797.658	30.63161	3.06316E-11	1.8379E+13	5834592.381
