# Supplementary material for: Mathematical modeling reveals ferritin as the strongest cellular driver of dietary iron transfer block in enterocytes
Source: PLoS Comput Biol. 2025 Mar 7;21(3):e1012374. doi: 10.1371/journal.pcbi.1012374 (PMC11918390; doi:10.1371/journal.pcbi.1012374)
Supplement: S1 Data — (ZIP) [file pcbi.1012374.s004.zip › S1/validation/data and error bars cegerra.xlsx]

## Sheet: Sheet1
time	(s)			pmol	fe
181.119	1.00018e+06	6.46159	6.46159e-12	3876950000000	1.23078e+06
360.828	1.00036e+06	7.60642	7.60642e-12	4563850000000	1.44884e+06
540.561	1.00054e+06	9.37507	9.37507e-12	5625040000000	1.78573e+06
720.472	1.00072e+06	15.5672	1.55672E-11	9340300000000	2965175.238
899.57	1.0009e+06	16.42841	1.64284E-11	9857050000000	3.12922e+06
181.072	1.00018e+06	5.29901	5.29901e-12	3179410000000	1.00934e+06
360.195	1.00036e+06	6.7699	6.7699E-12	4.06194E+12	1.2895e+06
541.001	1.00054e+06	5.37698	5.37698e-12	3226190000000	1.02419e+06
720.855	1.00072e+06	10.1655	1.01655E-11	6099290000000	1.93628e+06
899.338	1.0009e+06	10.6014	1.06014E-11	6360820000000	2.01931e+06
182.122	1.00018e+06	1.58452	1.58452e-12	950712000000	301813
360.053	1.00036e+06	3.19711	3.19711e-12	1918270000000	608973
539.716	1.00054e+06	3.19354	3.19354e-12	1916120000000	608293
721.18	1.00072e+06	3.30351	3.30351e-12	1982110000000	629240
899.193	1.0009e+06	6.97187	6.97187e-12	4183120000000	1.32798e+06
time	(s)	pmol	fe	Values[uptake_55]
2.90132	1e+06	0.17355	1.7355e-13	104130000000	33057.1
183.59	1.00018e+06	6.47352	6.47352e-12	3884110000000	1.23305e+06
359.344	1.00036e+06	7.6075	7.6075e-12	4564500000000	1.44905e+06
542.344	1.00054e+06	9.34492	9.34492e-12	5606950000000	1.77998e+06
717.953	1.00072e+06	15.494	1.5494e-11	9296390000000	2.95123e+06
899.524	1.0009e+06	16.4207	1.64207e-11	9852400000000	3.12775e+06
1077.43	1.00108e+06	18.5539	1.85539e-11	11132400000000	3.53408e+06
1259	1001259	19.4429	1.94429e-11	11665700000000	3.70341e+06
1439.12	1.00144e+06	20.2564	2.02564e-11	12153900000000	3.85837e+06
1616.12	1.00162e+06	28.4417	2.84417e-11	17065000000000	5.41747e+06
1797.66	1.0018e+06	30.6316	3.06316e-11	18379000000000	5.83459e+06
