# Supplementary material for: Mathematical modeling reveals ferritin as the strongest cellular driver of dietary iron transfer block in enterocytes
Source: PLoS Comput Biol. 2025 Mar 7;21(3):e1012374. doi: 10.1371/journal.pcbi.1012374 (PMC11918390; doi:10.1371/journal.pcbi.1012374)
Supplement: S1 Data — (ZIP) [file pcbi.1012374.s004.zip › S1/validation/uptake-transfer-frazer-2003.xlsx]

## Sheet: transfer
time	transfer
1	74.8341
3	51.0534
6	51.0534
12	33.6219
24	44.5887
72	57.8644

## Sheet: uptake
time (hrs)	uptake
1	84.1014
3	56.7972
6	60.023
12	57.9493
24	69.2396
72	69.9309
