# Supplementary material for: Mathematical modeling reveals ferritin as the strongest cellular driver of dietary iron transfer block in enterocytes
Source: PLoS Comput Biol. 2025 Mar 7;21(3):e1012374. doi: 10.1371/journal.pcbi.1012374 (PMC11918390; doi:10.1371/journal.pcbi.1012374)
Supplement: S1 Data — (ZIP) [file pcbi.1012374.s004.zip › S1/validation/colins.tsv]

time (s)	pmol fe
1000181.119	6.46159	6.46159E-12	3.87695E+12	1230779.048
1000360.828	7.60642	7.60642E-12	4.56385E+12	1448841.905
1000540.561	9.37507	9.37507E-12	5.62504E+12	1785727.619
1000720.472	15.56717	1.55672E-11	9.3403E+12	2965175.238
1000899.57	16.42841	1.64284E-11	9.85705E+12	3129220.952
1000181.072	5.29901	5.29901E-12	3.17941E+12	1009335.238
1000360.195	6.7699	6.7699E-12	4.06194E+12	1289504.762
1000541.001	5.37698	5.37698E-12	3.22619E+12	1024186.667
1000720.855	10.16549	1.01655E-11	6.09929E+12	1936283.81
1000899.338	10.60137	1.06014E-11	6.36082E+12	2019308.571
1000182.122	1.58452	1.58452E-12	9.50712E+11	301813.3333
1000360.053	3.19711	3.19711E-12	1.91827E+12	608973.3333
1000539.716	3.19354	3.19354E-12	1.91612E+12	608293.3333
1000721.18	3.30351	3.30351E-12	1.98211E+12	629240
1000899.193	6.97187	6.97187E-12	4.18312E+12	1327975.238
