# Supplementary material for: Mathematical modeling reveals ferritin as the strongest cellular driver of dietary iron transfer block in enterocytes
Source: PLoS Comput Biol. 2025 Mar 7;21(3):e1012374. doi: 10.1371/journal.pcbi.1012374 (PMC11918390; doi:10.1371/journal.pcbi.1012374)
Supplement: S1 Data — (ZIP) [file pcbi.1012374.s004.zip › S1/validation/validation_cegerra.cps]

<?xml version="1.0" encoding="UTF-8"?>
<!-- generated with COPASI 4.39 (Build 272) (http://www.copasi.org) at 2024-05-10T13:58:03Z -->
<?oxygen RNGSchema="http://www.copasi.org/static/schema/CopasiML.rng" type="xml"?>
<COPASI xmlns="http://www.copasi.org/static/schema" versionMajor="4" versionMinor="39" versionDevel="272" copasiSourcesModified="0">
  <ListOfFunctions>
    <Function key="Function_13" name="Mass action (irreversible)" type="MassAction" reversible="false">
      <MiriamAnnotation>
<rdf:RDF xmlns:CopasiMT="http://www.copasi.org/RDF/MiriamTerms#" xmlns:dcterms="http://purl.org/dc/terms/" xmlns:rdf="http://www.w3.org/1999/02/22-rdf-syntax-ns#">
   <rdf:Description rdf:about="#Function_13">
   <CopasiMT:is rdf:resource="urn:miriam:obo.sbo:SBO:0000163" />
   </rdf:Description>
   </rdf:RDF>
      </MiriamAnnotation>
      <Comment>
        <body xmlns="http://www.w3.org/1999/xhtml">
<b>Mass action rate law for irreversible reactions</b>
<p>
Reaction scheme where the products are created from the reactants and the change of a product quantity is proportional to the product of reactant activities. The reaction scheme does not include any reverse process that creates the reactants from the products. The change of a product quantity is proportional to the quantity of one reactant.
</p>
</body>
      </Comment>
      <Expression>
        k1*PRODUCT&lt;substrate_i>
      </Expression>
      <ListOfParameterDescriptions>
        <ParameterDescription key="FunctionParameter_80" name="k1" order="0" role="constant"/>
        <ParameterDescription key="FunctionParameter_81" name="substrate" order="1" role="substrate"/>
      </ListOfParameterDescriptions>
    </Function>
    <Function key="Function_14" name="Mass action (reversible)" type="MassAction" reversible="true">
      <MiriamAnnotation>
<rdf:RDF xmlns:CopasiMT="http://www.copasi.org/RDF/MiriamTerms#" xmlns:dcterms="http://purl.org/dc/terms/" xmlns:rdf="http://www.w3.org/1999/02/22-rdf-syntax-ns#">
   <rdf:Description rdf:about="#Function_14">
   <CopasiMT:is rdf:resource="urn:miriam:obo.sbo:SBO:0000042" />
   </rdf:Description>
   </rdf:RDF>
      </MiriamAnnotation>
      <Comment>
        <body xmlns="http://www.w3.org/1999/xhtml">
<b>Mass action rate law for reversible reactions</b>
<p>
Reaction scheme where the products are created from the reactants and the change of a product quantity is proportional to the product of reactant activities. The reaction scheme does include a reverse process that creates the reactants from the products.
</p>
</body>
      </Comment>
      <Expression>
        k1*PRODUCT&lt;substrate_i>-k2*PRODUCT&lt;product_j>
      </Expression>
      <ListOfParameterDescriptions>
        <ParameterDescription key="FunctionParameter_69" name="k1" order="0" role="constant"/>
        <ParameterDescription key="FunctionParameter_68" name="substrate" order="1" role="substrate"/>
        <ParameterDescription key="FunctionParameter_78" name="k2" order="2" role="constant"/>
        <ParameterDescription key="FunctionParameter_79" name="product" order="3" role="product"/>
      </ListOfParameterDescriptions>
    </Function>
    <Function key="Function_42" name="Rate Law for nucleation w/ inhibition" type="UserDefined" reversible="unspecified">
      <MiriamAnnotation>
<rdf:RDF xmlns:rdf="http://www.w3.org/1999/02/22-rdf-syntax-ns#" />
      </MiriamAnnotation>
      <Expression>
        k1*S^2*M*((L + rN)/(24 +rN)) * (ki^n/(ki^n+I^n))
      </Expression>
      <ListOfParameterDescriptions>
        <ParameterDescription key="FunctionParameter_275" name="k1" order="0" role="constant"/>
        <ParameterDescription key="FunctionParameter_274" name="S" order="1" role="substrate"/>
        <ParameterDescription key="FunctionParameter_273" name="M" order="2" role="modifier"/>
        <ParameterDescription key="FunctionParameter_272" name="L" order="3" role="constant"/>
        <ParameterDescription key="FunctionParameter_266" name="rN" order="4" role="constant"/>
        <ParameterDescription key="FunctionParameter_276" name="ki" order="5" role="constant"/>
        <ParameterDescription key="FunctionParameter_277" name="n" order="6" role="constant"/>
        <ParameterDescription key="FunctionParameter_278" name="I" order="7" role="modifier"/>
      </ListOfParameterDescriptions>
    </Function>
    <Function key="Function_43" name="Rate Law for reaction" type="UserDefined" reversible="unspecified">
      <MiriamAnnotation>
<rdf:RDF xmlns:rdf="http://www.w3.org/1999/02/22-rdf-syntax-ns#" />
      </MiriamAnnotation>
      <Expression>
        K*(S/M)*M
      </Expression>
      <ListOfParameterDescriptions>
        <ParameterDescription key="FunctionParameter_286" name="K" order="0" role="constant"/>
        <ParameterDescription key="FunctionParameter_285" name="S" order="1" role="substrate"/>
        <ParameterDescription key="FunctionParameter_284" name="M" order="2" role="modifier"/>
      </ListOfParameterDescriptions>
    </Function>
    <Function key="Function_44" name="Hill Function w/ enzyme" type="UserDefined" reversible="unspecified">
      <MiriamAnnotation>
<rdf:RDF xmlns:dcterms="http://purl.org/dc/terms/" xmlns:rdf="http://www.w3.org/1999/02/22-rdf-syntax-ns#">
  <rdf:Description rdf:about="#Function_44">
    <dcterms:created>
      <rdf:Description>
        <dcterms:W3CDTF>2021-03-04T20:19:22Z</dcterms:W3CDTF>
      </rdf:Description>
    </dcterms:created>
  </rdf:Description>
</rdf:RDF>
      </MiriamAnnotation>
      <Expression>
        kcat*E*((S/K)^n/(1+(S/K)^n))
      </Expression>
      <ListOfParameterDescriptions>
        <ParameterDescription key="FunctionParameter_281" name="kcat" order="0" role="constant"/>
        <ParameterDescription key="FunctionParameter_282" name="E" order="1" role="modifier"/>
        <ParameterDescription key="FunctionParameter_283" name="S" order="2" role="substrate"/>
        <ParameterDescription key="FunctionParameter_280" name="K" order="3" role="constant"/>
        <ParameterDescription key="FunctionParameter_279" name="n" order="4" role="constant"/>
      </ListOfParameterDescriptions>
    </Function>
    <Function key="Function_45" name="Rate Law for DMT1 endocytosis free" type="UserDefined" reversible="unspecified">
      <MiriamAnnotation>
<rdf:RDF xmlns:dcterms="http://purl.org/dc/terms/" xmlns:rdf="http://www.w3.org/1999/02/22-rdf-syntax-ns#">
  <rdf:Description rdf:about="#Function_45">
    <dcterms:created>
      <rdf:Description>
        <dcterms:W3CDTF>2021-03-15T17:56:12Z</dcterms:W3CDTF>
      </rdf:Description>
    </dcterms:created>
  </rdf:Description>
</rdf:RDF>
      </MiriamAnnotation>
      <Expression>
        k * S
      </Expression>
      <ListOfParameterDescriptions>
        <ParameterDescription key="FunctionParameter_291" name="k" order="0" role="constant"/>
        <ParameterDescription key="FunctionParameter_290" name="S" order="1" role="substrate"/>
      </ListOfParameterDescriptions>
    </Function>
    <Function key="Function_46" name="Hill -|" type="UserDefined" reversible="unspecified">
      <MiriamAnnotation>
<rdf:RDF xmlns:rdf="http://www.w3.org/1999/02/22-rdf-syntax-ns#" />
      </MiriamAnnotation>
      <Expression>
        a*(1-I^n/(K^n+I^n))
      </Expression>
      <ListOfParameterDescriptions>
        <ParameterDescription key="FunctionParameter_288" name="a" order="0" role="constant"/>
        <ParameterDescription key="FunctionParameter_289" name="I" order="1" role="modifier"/>
        <ParameterDescription key="FunctionParameter_287" name="n" order="2" role="constant"/>
        <ParameterDescription key="FunctionParameter_292" name="K" order="3" role="constant"/>
      </ListOfParameterDescriptions>
    </Function>
    <Function key="Function_47" name="Hill ->" type="UserDefined" reversible="unspecified">
      <MiriamAnnotation>
<rdf:RDF xmlns:rdf="http://www.w3.org/1999/02/22-rdf-syntax-ns#" />
      </MiriamAnnotation>
      <Expression>
        a*(1+M^n/(K^n+M^n))
      </Expression>
      <ListOfParameterDescriptions>
        <ParameterDescription key="FunctionParameter_296" name="a" order="0" role="constant"/>
        <ParameterDescription key="FunctionParameter_295" name="M" order="1" role="modifier"/>
        <ParameterDescription key="FunctionParameter_294" name="n" order="2" role="constant"/>
        <ParameterDescription key="FunctionParameter_293" name="K" order="3" role="constant"/>
      </ListOfParameterDescriptions>
    </Function>
    <Function key="Function_48" name="irps rate mass action both fe and fe55" type="UserDefined" reversible="unspecified">
      <MiriamAnnotation>
<rdf:RDF xmlns:rdf="http://www.w3.org/1999/02/22-rdf-syntax-ns#" />
      </MiriamAnnotation>
      <Expression>
        ka*s*(m1+m2)
      </Expression>
      <ListOfParameterDescriptions>
        <ParameterDescription key="FunctionParameter_300" name="ka" order="0" role="constant"/>
        <ParameterDescription key="FunctionParameter_299" name="s" order="1" role="substrate"/>
        <ParameterDescription key="FunctionParameter_298" name="m1" order="2" role="modifier"/>
        <ParameterDescription key="FunctionParameter_297" name="m2" order="3" role="modifier"/>
      </ListOfParameterDescriptions>
    </Function>
    <Function key="Function_49" name="function_1" type="UserDefined" reversible="unspecified">
      <MiriamAnnotation>
<rdf:RDF xmlns:rdf="http://www.w3.org/1999/02/22-rdf-syntax-ns#" />
      </MiriamAnnotation>
      <Expression>
        ((k1 * S * (M+M2))/(k2 + S))*(k3^n/(k3^n + (M+M2)^n))*((4300^m - x^m)/4300^m)
      </Expression>
      <ListOfParameterDescriptions>
        <ParameterDescription key="FunctionParameter_304" name="k1" order="0" role="constant"/>
        <ParameterDescription key="FunctionParameter_303" name="S" order="1" role="substrate"/>
        <ParameterDescription key="FunctionParameter_302" name="M" order="2" role="modifier"/>
        <ParameterDescription key="FunctionParameter_301" name="M2" order="3" role="modifier"/>
        <ParameterDescription key="FunctionParameter_305" name="k2" order="4" role="constant"/>
        <ParameterDescription key="FunctionParameter_306" name="k3" order="5" role="constant"/>
        <ParameterDescription key="FunctionParameter_307" name="n" order="6" role="constant"/>
        <ParameterDescription key="FunctionParameter_308" name="m" order="7" role="constant"/>
        <ParameterDescription key="FunctionParameter_309" name="x" order="8" role="constant"/>
      </ListOfParameterDescriptions>
    </Function>
    <Function key="Function_50" name="function_4-oxidation-corrected" type="UserDefined" reversible="unspecified">
      <MiriamAnnotation>
<rdf:RDF xmlns:rdf="http://www.w3.org/1999/02/22-rdf-syntax-ns#" />
      </MiriamAnnotation>
      <Expression>
        (kcat*((H+rO)/(24+rO))*FT*(((S+S2)/2)*(S/(a+S))*(S2/(a+S2)))^n)/(Km^n+(((S+S2)/2)*(S/(a+S))*(S2/(a+S2)))^n)
      </Expression>
      <ListOfParameterDescriptions>
        <ParameterDescription key="FunctionParameter_318" name="kcat" order="0" role="constant"/>
        <ParameterDescription key="FunctionParameter_317" name="H" order="1" role="constant"/>
        <ParameterDescription key="FunctionParameter_316" name="rO" order="2" role="constant"/>
        <ParameterDescription key="FunctionParameter_315" name="FT" order="3" role="modifier"/>
        <ParameterDescription key="FunctionParameter_314" name="S" order="4" role="substrate"/>
        <ParameterDescription key="FunctionParameter_313" name="S2" order="5" role="substrate"/>
        <ParameterDescription key="FunctionParameter_312" name="n" order="6" role="constant"/>
        <ParameterDescription key="FunctionParameter_311" name="Km" order="7" role="constant"/>
        <ParameterDescription key="FunctionParameter_310" name="a" order="8" role="constant"/>
      </ListOfParameterDescriptions>
    </Function>
    <Function key="Function_51" name="function_4-one" type="UserDefined" reversible="unspecified">
      <MiriamAnnotation>
<rdf:RDF xmlns:rdf="http://www.w3.org/1999/02/22-rdf-syntax-ns#" />
      </MiriamAnnotation>
      <Expression>
        (kcat*((H+rO)/(24+rO))*FT*S^n)/(Km^n + S^n)
      </Expression>
      <ListOfParameterDescriptions>
        <ParameterDescription key="FunctionParameter_327" name="kcat" order="0" role="constant"/>
        <ParameterDescription key="FunctionParameter_326" name="H" order="1" role="constant"/>
        <ParameterDescription key="FunctionParameter_325" name="rO" order="2" role="constant"/>
        <ParameterDescription key="FunctionParameter_324" name="FT" order="3" role="modifier"/>
        <ParameterDescription key="FunctionParameter_323" name="S" order="4" role="substrate"/>
        <ParameterDescription key="FunctionParameter_322" name="n" order="5" role="constant"/>
        <ParameterDescription key="FunctionParameter_321" name="Km" order="6" role="constant"/>
      </ListOfParameterDescriptions>
    </Function>
    <Function key="Function_52" name="function_2-hill" type="UserDefined" reversible="unspecified">
      <MiriamAnnotation>
<rdf:RDF xmlns:dcterms="http://purl.org/dc/terms/" xmlns:rdf="http://www.w3.org/1999/02/22-rdf-syntax-ns#">
  <rdf:Description rdf:about="#Function_52">
    <dcterms:created>
      <rdf:Description>
        <dcterms:W3CDTF>2021-03-15T17:54:15Z</dcterms:W3CDTF>
      </rdf:Description>
    </dcterms:created>
  </rdf:Description>
</rdf:RDF>
      </MiriamAnnotation>
      <Expression>
        ((k*S)*((M+M2)^n))/(Ka^n+((M+M2)^n))
      </Expression>
      <ListOfParameterDescriptions>
        <ParameterDescription key="FunctionParameter_332" name="k" order="0" role="constant"/>
        <ParameterDescription key="FunctionParameter_331" name="S" order="1" role="substrate"/>
        <ParameterDescription key="FunctionParameter_330" name="M" order="2" role="modifier"/>
        <ParameterDescription key="FunctionParameter_329" name="M2" order="3" role="modifier"/>
        <ParameterDescription key="FunctionParameter_328" name="n" order="4" role="constant"/>
        <ParameterDescription key="FunctionParameter_319" name="Ka" order="5" role="constant"/>
      </ListOfParameterDescriptions>
    </Function>
  </ListOfFunctions>
  <Model key="Model_1" name="Enterocyte mucosal block validation - Collins and Cegarra" simulationType="time" timeUnit="s" volumeUnit="l" areaUnit="cm²" lengthUnit="cm" quantityUnit="mol" type="deterministic" avogadroConstant="6.0221408570000002e+23">
    <MiriamAnnotation>
<rdf:RDF
   xmlns:dcterms="http://purl.org/dc/terms/"
   xmlns:rdf="http://www.w3.org/1999/02/22-rdf-syntax-ns#">
  <rdf:Description rdf:about="#Model_1">
    <dcterms:created>
      <rdf:Description>
        <dcterms:W3CDTF>2020-12-14T15:10:00Z</dcterms:W3CDTF>
      </rdf:Description>
    </dcterms:created>
  </rdf:Description>
</rdf:RDF>

    </MiriamAnnotation>
    <Comment>
      Used to validate the enterocyte mucosal block model:

(1) Dose-dependent cellular iron uptake over time, from Colins et al. 2017 Fig. 2 and Cegarra et al. 2019 Fig. 6a

Parameter estimation task produces output used in validation, with both the experimental data and model output. 

Validated against:
Colins, A., Gerdtzen, Z.P., Nuñez, M.T., and Salgado, J.C. (2017). Mathematical Modeling of Intestinal Iron Absorption Using Genetic Programming. PLOS ONE 12, e0169601. 10.1371/journal.pone.0169601

Cegarra, L., Colins, A., Gerdtzen, Z.P., Nuñez, M.T., and Salgado, J.C. (2019). Mathematical modeling of the relocation of the divalent metal transporter DMT1 in the intestinal iron absorption process. PLOS ONE 14, e0218123. 10.1371/journal.pone.0218123
    </Comment>
    <ListOfUnsupportedAnnotations>
      <UnsupportedAnnotation name="http://www.sbml.org/2001/ns/celldesigner">
<celldesigner:extension xmlns:celldesigner="http://www.sbml.org/2001/ns/celldesigner">
  <celldesigner:modelVersion>4.0</celldesigner:modelVersion>
  <celldesigner:modelDisplay sizeX="1000" sizeY="1000" />
  <celldesigner:listOfIncludedSpecies>
    <celldesigner:species id="s48" name="FT">
      <celldesigner:notes>
        <html xmlns="http://www.w3.org/1999/xhtml">
          <head>
            <title />
          </head>
          <body />
        </html>
      </celldesigner:notes>
      <celldesigner:annotation>
        <celldesigner:complexSpecies>s47</celldesigner:complexSpecies>
        <celldesigner:speciesIdentity>
          <celldesigner:class>PROTEIN</celldesigner:class>
          <celldesigner:proteinReference>pr1</celldesigner:proteinReference>
        </celldesigner:speciesIdentity>
      </celldesigner:annotation>
    </celldesigner:species>
    <celldesigner:species id="s49" name="Fe">
      <celldesigner:notes>
        <html xmlns="http://www.w3.org/1999/xhtml">
          <head>
            <title />
          </head>
          <body />
        </html>
      </celldesigner:notes>
      <celldesigner:annotation>
        <celldesigner:complexSpecies>s47</celldesigner:complexSpecies>
        <celldesigner:speciesIdentity>
          <celldesigner:class>ION</celldesigner:class>
          <celldesigner:name>Fe</celldesigner:name>
        </celldesigner:speciesIdentity>
      </celldesigner:annotation>
    </celldesigner:species>
    <celldesigner:species id="s51" name="FT">
      <celldesigner:notes>
        <html xmlns="http://www.w3.org/1999/xhtml">
          <head>
            <title />
          </head>
          <body />
        </html>
      </celldesigner:notes>
      <celldesigner:annotation>
        <celldesigner:complexSpecies>s50</celldesigner:complexSpecies>
        <celldesigner:speciesIdentity>
          <celldesigner:class>PROTEIN</celldesigner:class>
          <celldesigner:proteinReference>pr1</celldesigner:proteinReference>
        </celldesigner:speciesIdentity>
      </celldesigner:annotation>
    </celldesigner:species>
    <celldesigner:species id="s52" name="Fe">
      <celldesigner:notes>
        <html xmlns="http://www.w3.org/1999/xhtml">
          <head>
            <title />
          </head>
          <body />
        </html>
      </celldesigner:notes>
      <celldesigner:annotation>
        <celldesigner:complexSpecies>s50</celldesigner:complexSpecies>
        <celldesigner:speciesIdentity>
          <celldesigner:class>ION</celldesigner:class>
          <celldesigner:name>Fe</celldesigner:name>
        </celldesigner:speciesIdentity>
      </celldesigner:annotation>
    </celldesigner:species>
  </celldesigner:listOfIncludedSpecies>
  <celldesigner:listOfCompartmentAliases>
    <celldesigner:compartmentAlias id="ca1" compartment="c1">
      <celldesigner:class>SQUARE</celldesigner:class>
      <celldesigner:bounds x="0.0" y="0.0" w="1000.0" h="200.0" />
      <celldesigner:namePoint x="481.5" y="163.5" />
      <celldesigner:doubleLine thickness="12.0" outerWidth="2.0" innerWidth="1.0" />
      <celldesigner:paint color="ffcccc00" scheme="Color" />
      <celldesigner:info state="empty" angle="-1.5707963267948966" />
    </celldesigner:compartmentAlias>
    <celldesigner:compartmentAlias id="ca2" compartment="c2">
      <celldesigner:class>SQUARE</celldesigner:class>
      <celldesigner:bounds x="0.0" y="275.0" w="1000.0" h="350.0" />
      <celldesigner:namePoint x="489.5" y="588.5" />
      <celldesigner:doubleLine thickness="12.0" outerWidth="2.0" innerWidth="1.0" />
      <celldesigner:paint color="ffcccc00" scheme="Color" />
      <celldesigner:info state="empty" angle="-1.5707963267948966" />
    </celldesigner:compartmentAlias>
    <celldesigner:compartmentAlias id="ca3" compartment="c3">
      <celldesigner:class>SQUARE</celldesigner:class>
      <celldesigner:bounds x="0.0" y="737.5" w="1000.0" h="262.5" />
      <celldesigner:namePoint x="478.0" y="926.0" />
      <celldesigner:doubleLine thickness="12.0" outerWidth="2.0" innerWidth="1.0" />
      <celldesigner:paint color="ffcccc00" scheme="Color" />
      <celldesigner:info state="empty" angle="-1.5707963267948966" />
    </celldesigner:compartmentAlias>
  </celldesigner:listOfCompartmentAliases>
  <celldesigner:listOfComplexSpeciesAliases>
    <celldesigner:complexSpeciesAlias id="csa4" species="s50" compartmentAlias="ca2">
      <celldesigner:activity>inactive</celldesigner:activity>
      <celldesigner:bounds x="683.0" y="456.0" w="98.0" h="96.0" />
      <celldesigner:font size="12" />
      <celldesigner:view state="usual" />
      <celldesigner:backupSize w="0.0" h="0.0" />
      <celldesigner:backupView state="none" />
      <celldesigner:usualView>
        <celldesigner:innerPosition x="683.0" y="181.0" />
        <celldesigner:boxSize width="98.0" height="96.0" />
        <celldesigner:singleLine width="2.0" />
        <celldesigner:paint color="fff7f7f7" scheme="Color" />
      </celldesigner:usualView>
      <celldesigner:briefView>
        <celldesigner:innerPosition x="0.0" y="0.0" />
        <celldesigner:boxSize width="80.0" height="60.0" />
        <celldesigner:singleLine width="2.0" />
        <celldesigner:paint color="fff7f7f7" scheme="Color" />
      </celldesigner:briefView>
      <celldesigner:info state="empty" angle="-1.5707963267948966" />
    </celldesigner:complexSpeciesAlias>
    <celldesigner:complexSpeciesAlias id="csa5" species="s47" compartmentAlias="ca2">
      <celldesigner:activity>inactive</celldesigner:activity>
      <celldesigner:bounds x="791.5" y="342.0" w="97.0" h="84.0" />
      <celldesigner:font size="12" />
      <celldesigner:view state="usual" />
      <celldesigner:backupSize w="0.0" h="0.0" />
      <celldesigner:backupView state="none" />
      <celldesigner:usualView>
        <celldesigner:innerPosition x="791.5" y="67.0" />
        <celldesigner:boxSize width="97.0" height="84.0" />
        <celldesigner:singleLine width="2.0" />
        <celldesigner:paint color="fff7f7f7" scheme="Color" />
      </celldesigner:usualView>
      <celldesigner:briefView>
        <celldesigner:innerPosition x="0.0" y="0.0" />
        <celldesigner:boxSize width="80.0" height="60.0" />
        <celldesigner:singleLine width="2.0" />
        <celldesigner:paint color="fff7f7f7" scheme="Color" />
      </celldesigner:briefView>
      <celldesigner:info state="empty" angle="-1.5707963267948966" />
    </celldesigner:complexSpeciesAlias>
  </celldesigner:listOfComplexSpeciesAliases>
  <celldesigner:listOfSpeciesAliases>
    <celldesigner:speciesAlias id="sa1" species="s1" compartmentAlias="ca2">
      <celldesigner:activity>inactive</celldesigner:activity>
      <celldesigner:bounds x="560.0" y="328.0" w="80.0" h="40.0" />
      <celldesigner:font size="12" />
      <celldesigner:view state="usual" />
      <celldesigner:usualView>
        <celldesigner:innerPosition x="560.0" y="53.0" />
        <celldesigner:boxSize width="80.0" height="40.0" />
        <celldesigner:singleLine width="1.0" />
        <celldesigner:paint color="ffccffcc" scheme="Color" />
      </celldesigner:usualView>
      <celldesigner:briefView>
        <celldesigner:innerPosition x="0.0" y="0.0" />
        <celldesigner:boxSize width="80.0" height="60.0" />
        <celldesigner:singleLine width="1.0" />
        <celldesigner:paint color="3fff0000" scheme="Color" />
      </celldesigner:briefView>
      <celldesigner:info state="empty" angle="-1.5707963267948966" />
    </celldesigner:speciesAlias>
    <celldesigner:speciesAlias id="sa2" species="s2">
      <celldesigner:activity>inactive</celldesigner:activity>
      <celldesigner:bounds x="563.0" y="655.0" w="80.0" h="40.0" />
      <celldesigner:font size="12" />
      <celldesigner:view state="usual" />
      <celldesigner:usualView>
        <celldesigner:innerPosition x="0.0" y="0.0" />
        <celldesigner:boxSize width="80.0" height="40.0" />
        <celldesigner:singleLine width="1.0" />
        <celldesigner:paint color="ffccffcc" scheme="Color" />
      </celldesigner:usualView>
      <celldesigner:briefView>
        <celldesigner:innerPosition x="0.0" y="0.0" />
        <celldesigner:boxSize width="80.0" height="60.0" />
        <celldesigner:singleLine width="1.0" />
        <celldesigner:paint color="3fff0000" scheme="Color" />
      </celldesigner:briefView>
      <celldesigner:info state="empty" angle="-1.5707963267948966" />
    </celldesigner:speciesAlias>
    <celldesigner:speciesAlias id="sa3" species="s3" compartmentAlias="ca2">
      <celldesigner:activity>inactive</celldesigner:activity>
      <celldesigner:bounds x="413.0" y="505.0" w="80.0" h="40.0" />
      <celldesigner:font size="12" />
      <celldesigner:view state="usual" />
      <celldesigner:usualView>
        <celldesigner:innerPosition x="413.0" y="230.0" />
        <celldesigner:boxSize width="80.0" height="40.0" />
        <celldesigner:singleLine width="1.0" />
        <celldesigner:paint color="ffccffcc" scheme="Color" />
      </celldesigner:usualView>
      <celldesigner:briefView>
        <celldesigner:innerPosition x="0.0" y="0.0" />
        <celldesigner:boxSize width="80.0" height="60.0" />
        <celldesigner:singleLine width="1.0" />
        <celldesigner:paint color="3fff0000" scheme="Color" />
      </celldesigner:briefView>
      <celldesigner:info state="empty" angle="-1.5707963267948966" />
    </celldesigner:speciesAlias>
    <celldesigner:speciesAlias id="sa4" species="s4" compartmentAlias="ca3">
      <celldesigner:activity>inactive</celldesigner:activity>
      <celldesigner:bounds x="284.0" y="856.0" w="80.0" h="40.0" />
      <celldesigner:font size="12" />
      <celldesigner:view state="usual" />
      <celldesigner:usualView>
        <celldesigner:innerPosition x="284.0" y="118.5" />
        <celldesigner:boxSize width="80.0" height="40.0" />
        <celldesigner:singleLine width="1.0" />
        <celldesigner:paint color="ffccffcc" scheme="Color" />
      </celldesigner:usualView>
      <celldesigner:briefView>
        <celldesigner:innerPosition x="0.0" y="0.0" />
        <celldesigner:boxSize width="80.0" height="60.0" />
        <celldesigner:singleLine width="1.0" />
        <celldesigner:paint color="3fff0000" scheme="Color" />
      </celldesigner:briefView>
      <celldesigner:info state="empty" angle="-1.5707963267948966" />
    </celldesigner:speciesAlias>
    <celldesigner:speciesAlias id="sa15" species="s18" compartmentAlias="ca2">
      <celldesigner:activity>inactive</celldesigner:activity>
      <celldesigner:bounds x="148.75" y="436.75" w="62.5" h="62.5" />
      <celldesigner:font size="12" />
      <celldesigner:view state="usual" />
      <celldesigner:usualView>
        <celldesigner:innerPosition x="148.75" y="161.75" />
        <celldesigner:boxSize width="62.5" height="62.5" />
        <celldesigner:singleLine width="1.0" />
        <celldesigner:paint color="ff9999ff" scheme="Color" />
      </celldesigner:usualView>
      <celldesigner:briefView>
        <celldesigner:innerPosition x="0.0" y="0.0" />
        <celldesigner:boxSize width="80.0" height="60.0" />
        <celldesigner:singleLine width="1.0" />
        <celldesigner:paint color="3fff0000" scheme="Color" />
      </celldesigner:briefView>
      <celldesigner:info state="empty" angle="-1.5707963267948966" />
    </celldesigner:speciesAlias>
    <celldesigner:speciesAlias id="sa16" species="s19" compartmentAlias="ca1">
      <celldesigner:activity>inactive</celldesigner:activity>
      <celldesigner:bounds x="165.5" y="87.5" w="25.0" h="25.0" />
      <celldesigner:font size="12" />
      <celldesigner:view state="usual" />
      <celldesigner:usualView>
        <celldesigner:innerPosition x="165.5" y="87.5" />
        <celldesigner:boxSize width="25.0" height="25.0" />
        <celldesigner:singleLine width="1.0" />
        <celldesigner:paint color="ff9999ff" scheme="Color" />
      </celldesigner:usualView>
      <celldesigner:briefView>
        <celldesigner:innerPosition x="0.0" y="0.0" />
        <celldesigner:boxSize width="80.0" height="60.0" />
        <celldesigner:singleLine width="1.0" />
        <celldesigner:paint color="3fff0000" scheme="Color" />
      </celldesigner:briefView>
      <celldesigner:info state="empty" angle="-1.5707963267948966" />
    </celldesigner:speciesAlias>
    <celldesigner:speciesAlias id="sa17" species="s20">
      <celldesigner:activity>inactive</celldesigner:activity>
      <celldesigner:bounds x="260.0" y="220.0" w="80.0" h="40.0" />
      <celldesigner:font size="12" />
      <celldesigner:view state="usual" />
      <celldesigner:usualView>
        <celldesigner:innerPosition x="0.0" y="0.0" />
        <celldesigner:boxSize width="80.0" height="40.0" />
        <celldesigner:singleLine width="1.0" />
        <celldesigner:paint color="ffccffcc" scheme="Color" />
      </celldesigner:usualView>
      <celldesigner:briefView>
        <celldesigner:innerPosition x="0.0" y="0.0" />
        <celldesigner:boxSize width="80.0" height="60.0" />
        <celldesigner:singleLine width="1.0" />
        <celldesigner:paint color="3fff0000" scheme="Color" />
      </celldesigner:briefView>
      <celldesigner:info state="empty" angle="-1.5707963267948966" />
    </celldesigner:speciesAlias>
    <celldesigner:speciesAlias id="sa22" species="s25" compartmentAlias="ca1">
      <celldesigner:activity>inactive</celldesigner:activity>
      <celldesigner:bounds x="93.0" y="33.0" w="30.0" h="30.0" />
      <celldesigner:font size="12" />
      <celldesigner:view state="usual" />
      <celldesigner:usualView>
        <celldesigner:innerPosition x="93.0" y="33.0" />
        <celldesigner:boxSize width="30.0" height="30.0" />
        <celldesigner:singleLine width="1.0" />
        <celldesigner:paint color="ffffcccc" scheme="Color" />
      </celldesigner:usualView>
      <celldesigner:briefView>
        <celldesigner:innerPosition x="0.0" y="0.0" />
        <celldesigner:boxSize width="80.0" height="60.0" />
        <celldesigner:singleLine width="1.0" />
        <celldesigner:paint color="3fff0000" scheme="Color" />
      </celldesigner:briefView>
      <celldesigner:info state="empty" angle="-1.5707963267948966" />
    </celldesigner:speciesAlias>
    <celldesigner:speciesAlias id="sa27" species="s30" compartmentAlias="ca3">
      <celldesigner:activity>inactive</celldesigner:activity>
      <celldesigner:bounds x="638.0" y="755.0" w="80.0" h="40.0" />
      <celldesigner:font size="12" />
      <celldesigner:view state="usual" />
      <celldesigner:usualView>
        <celldesigner:innerPosition x="638.0" y="17.5" />
        <celldesigner:boxSize width="80.0" height="40.0" />
        <celldesigner:singleLine width="1.0" />
        <celldesigner:paint color="ffccffcc" scheme="Color" />
      </celldesigner:usualView>
      <celldesigner:briefView>
        <celldesigner:innerPosition x="0.0" y="0.0" />
        <celldesigner:boxSize width="80.0" height="60.0" />
        <celldesigner:singleLine width="1.0" />
        <celldesigner:paint color="3fff0000" scheme="Color" />
      </celldesigner:briefView>
      <celldesigner:info state="empty" angle="-1.5707963267948966" />
    </celldesigner:speciesAlias>
    <celldesigner:speciesAlias id="sa28" species="s31">
      <celldesigner:activity>inactive</celldesigner:activity>
      <celldesigner:bounds x="688.0" y="660.0" w="30.0" h="30.0" />
      <celldesigner:font size="12" />
      <celldesigner:view state="usual" />
      <celldesigner:usualView>
        <celldesigner:innerPosition x="0.0" y="0.0" />
        <celldesigner:boxSize width="30.0" height="30.0" />
        <celldesigner:singleLine width="1.0" />
        <celldesigner:paint color="ffffcccc" scheme="Color" />
      </celldesigner:usualView>
      <celldesigner:briefView>
        <celldesigner:innerPosition x="0.0" y="0.0" />
        <celldesigner:boxSize width="0.0" height="0.0" />
        <celldesigner:singleLine width="1.0" />
        <celldesigner:paint color="3fff0000" scheme="Color" />
      </celldesigner:briefView>
      <celldesigner:info state="empty" angle="-1.5707963267948966" />
    </celldesigner:speciesAlias>
    <celldesigner:speciesAlias id="sa31" species="s34" compartmentAlias="ca3">
      <celldesigner:activity>inactive</celldesigner:activity>
      <celldesigner:bounds x="788.0" y="760.0" w="30.0" h="30.0" />
      <celldesigner:font size="12" />
      <celldesigner:view state="usual" />
      <celldesigner:usualView>
        <celldesigner:innerPosition x="788.0" y="22.5" />
        <celldesigner:boxSize width="30.0" height="30.0" />
        <celldesigner:singleLine width="1.0" />
        <celldesigner:paint color="ffffcccc" scheme="Color" />
      </celldesigner:usualView>
      <celldesigner:briefView>
        <celldesigner:innerPosition x="0.0" y="0.0" />
        <celldesigner:boxSize width="0.0" height="0.0" />
        <celldesigner:singleLine width="1.0" />
        <celldesigner:paint color="3fff0000" scheme="Color" />
      </celldesigner:briefView>
      <celldesigner:info state="empty" angle="-1.5707963267948966" />
    </celldesigner:speciesAlias>
    <celldesigner:speciesAlias id="sa32" species="s24" compartmentAlias="ca3">
      <celldesigner:activity>inactive</celldesigner:activity>
      <celldesigner:bounds x="513.0" y="760.0" w="30.0" h="30.0" />
      <celldesigner:font size="12" />
      <celldesigner:view state="usual" />
      <celldesigner:usualView>
        <celldesigner:innerPosition x="513.0" y="22.5" />
        <celldesigner:boxSize width="30.0" height="30.0" />
        <celldesigner:singleLine width="1.0" />
        <celldesigner:paint color="ffffcccc" scheme="Color" />
      </celldesigner:usualView>
      <celldesigner:briefView>
        <celldesigner:innerPosition x="0.0" y="0.0" />
        <celldesigner:boxSize width="80.0" height="60.0" />
        <celldesigner:singleLine width="1.0" />
        <celldesigner:paint color="3fff0000" scheme="Color" />
      </celldesigner:briefView>
      <celldesigner:info state="empty" angle="-1.5707963267948966" />
    </celldesigner:speciesAlias>
    <celldesigner:speciesAlias id="sa34" species="s37" compartmentAlias="ca2">
      <celldesigner:activity>inactive</celldesigner:activity>
      <celldesigner:bounds x="597.0" y="561.0" w="30.0" h="30.0" />
      <celldesigner:font size="12" />
      <celldesigner:view state="usual" />
      <celldesigner:usualView>
        <celldesigner:innerPosition x="597.0" y="286.0" />
        <celldesigner:boxSize width="30.0" height="30.0" />
        <celldesigner:singleLine width="1.0" />
        <celldesigner:paint color="ffffcccc" scheme="Color" />
      </celldesigner:usualView>
      <celldesigner:briefView>
        <celldesigner:innerPosition x="0.0" y="0.0" />
        <celldesigner:boxSize width="80.0" height="60.0" />
        <celldesigner:singleLine width="1.0" />
        <celldesigner:paint color="3fff0000" scheme="Color" />
      </celldesigner:briefView>
      <celldesigner:info state="empty" angle="-1.5707963267948966" />
    </celldesigner:speciesAlias>
    <celldesigner:speciesAlias id="sa35" species="s37" compartmentAlias="ca2">
      <celldesigner:activity>inactive</celldesigner:activity>
      <celldesigner:bounds x="441.0" y="405.0" w="30.0" h="30.0" />
      <celldesigner:font size="12" />
      <celldesigner:view state="usual" />
      <celldesigner:usualView>
        <celldesigner:innerPosition x="441.0" y="130.0" />
        <celldesigner:boxSize width="30.0" height="30.0" />
        <celldesigner:singleLine width="1.0" />
        <celldesigner:paint color="ffffcccc" scheme="Color" />
      </celldesigner:usualView>
      <celldesigner:briefView>
        <celldesigner:innerPosition x="0.0" y="0.0" />
        <celldesigner:boxSize width="80.0" height="60.0" />
        <celldesigner:singleLine width="1.0" />
        <celldesigner:paint color="3fff0000" scheme="Color" />
      </celldesigner:briefView>
      <celldesigner:info state="empty" angle="-1.5707963267948966" />
    </celldesigner:speciesAlias>
    <celldesigner:speciesAlias id="sa36" species="s38" compartmentAlias="ca2">
      <celldesigner:activity>inactive</celldesigner:activity>
      <celldesigner:bounds x="357.0" y="573.0" w="30.0" h="30.0" />
      <celldesigner:font size="12" />
      <celldesigner:view state="usual" />
      <celldesigner:usualView>
        <celldesigner:innerPosition x="357.0" y="298.0" />
        <celldesigner:boxSize width="30.0" height="30.0" />
        <celldesigner:singleLine width="1.0" />
        <celldesigner:paint color="ffffcccc" scheme="Color" />
      </celldesigner:usualView>
      <celldesigner:briefView>
        <celldesigner:innerPosition x="0.0" y="0.0" />
        <celldesigner:boxSize width="0.0" height="0.0" />
        <celldesigner:singleLine width="1.0" />
        <celldesigner:paint color="3fff0000" scheme="Color" />
      </celldesigner:briefView>
      <celldesigner:info state="empty" angle="-1.5707963267948966" />
    </celldesigner:speciesAlias>
    <celldesigner:speciesAlias id="sa38" species="s40" compartmentAlias="ca2">
      <celldesigner:activity>inactive</celldesigner:activity>
      <celldesigner:bounds x="609.0" y="441.0" w="30.0" h="30.0" />
      <celldesigner:font size="12" />
      <celldesigner:view state="usual" />
      <celldesigner:usualView>
        <celldesigner:innerPosition x="609.0" y="166.0" />
        <celldesigner:boxSize width="30.0" height="30.0" />
        <celldesigner:singleLine width="1.0" />
        <celldesigner:paint color="ffffcccc" scheme="Color" />
      </celldesigner:usualView>
      <celldesigner:briefView>
        <celldesigner:innerPosition x="0.0" y="0.0" />
        <celldesigner:boxSize width="0.0" height="0.0" />
        <celldesigner:singleLine width="1.0" />
        <celldesigner:paint color="3fff0000" scheme="Color" />
      </celldesigner:briefView>
      <celldesigner:info state="empty" angle="-1.5707963267948966" />
    </celldesigner:speciesAlias>
    <celldesigner:speciesAlias id="sa39" species="s40" compartmentAlias="ca2">
      <celldesigner:activity>inactive</celldesigner:activity>
      <celldesigner:bounds x="561.0" y="441.0" w="30.0" h="30.0" />
      <celldesigner:font size="12" />
      <celldesigner:view state="usual" />
      <celldesigner:usualView>
        <celldesigner:innerPosition x="561.0" y="166.0" />
        <celldesigner:boxSize width="30.0" height="30.0" />
        <celldesigner:singleLine width="1.0" />
        <celldesigner:paint color="ffffcccc" scheme="Color" />
      </celldesigner:usualView>
      <celldesigner:briefView>
        <celldesigner:innerPosition x="0.0" y="0.0" />
        <celldesigner:boxSize width="0.0" height="0.0" />
        <celldesigner:singleLine width="1.0" />
        <celldesigner:paint color="3fff0000" scheme="Color" />
      </celldesigner:briefView>
      <celldesigner:info state="empty" angle="-1.5707963267948966" />
    </celldesigner:speciesAlias>
    <celldesigner:speciesAlias id="sa40" species="s51" complexSpeciesAlias="csa4">
      <celldesigner:activity>inactive</celldesigner:activity>
      <celldesigner:bounds x="692.0" y="460.0" w="80.0" h="40.0" />
      <celldesigner:font size="12" />
      <celldesigner:view state="usual" />
      <celldesigner:usualView>
        <celldesigner:innerPosition x="9.0" y="4.0" />
        <celldesigner:boxSize width="80.0" height="40.0" />
        <celldesigner:singleLine width="1.0" />
        <celldesigner:paint color="ffccffcc" scheme="Color" />
      </celldesigner:usualView>
      <celldesigner:briefView>
        <celldesigner:innerPosition x="0.0" y="0.0" />
        <celldesigner:boxSize width="80.0" height="60.0" />
        <celldesigner:singleLine width="1.0" />
        <celldesigner:paint color="3fff0000" scheme="Color" />
      </celldesigner:briefView>
      <celldesigner:info state="empty" angle="-1.5707963267948966" />
    </celldesigner:speciesAlias>
    <celldesigner:speciesAlias id="sa41" species="s52" complexSpeciesAlias="csa4">
      <celldesigner:activity>inactive</celldesigner:activity>
      <celldesigner:bounds x="719.5" y="503.5" w="25.0" h="25.0" />
      <celldesigner:font size="12" />
      <celldesigner:view state="usual" />
      <celldesigner:usualView>
        <celldesigner:innerPosition x="36.5" y="47.5" />
        <celldesigner:boxSize width="25.0" height="25.0" />
        <celldesigner:singleLine width="1.0" />
        <celldesigner:paint color="ff9999ff" scheme="Color" />
      </celldesigner:usualView>
      <celldesigner:briefView>
        <celldesigner:innerPosition x="0.0" y="0.0" />
        <celldesigner:boxSize width="80.0" height="60.0" />
        <celldesigner:singleLine width="1.0" />
        <celldesigner:paint color="3fff0000" scheme="Color" />
      </celldesigner:briefView>
      <celldesigner:info state="empty" angle="-1.5707963267948966" />
    </celldesigner:speciesAlias>
    <celldesigner:speciesAlias id="sa42" species="s48" complexSpeciesAlias="csa5">
      <celldesigner:activity>inactive</celldesigner:activity>
      <celldesigner:bounds x="800.5" y="346.0" w="80.0" h="40.0" />
      <celldesigner:font size="12" />
      <celldesigner:view state="usual" />
      <celldesigner:usualView>
        <celldesigner:innerPosition x="9.0" y="4.0" />
        <celldesigner:boxSize width="80.0" height="40.0" />
        <celldesigner:singleLine width="1.0" />
        <celldesigner:paint color="ffccffcc" scheme="Color" />
      </celldesigner:usualView>
      <celldesigner:briefView>
        <celldesigner:innerPosition x="0.0" y="0.0" />
        <celldesigner:boxSize width="80.0" height="60.0" />
        <celldesigner:singleLine width="1.0" />
        <celldesigner:paint color="3fff0000" scheme="Color" />
      </celldesigner:briefView>
      <celldesigner:info state="empty" angle="-1.5707963267948966" />
    </celldesigner:speciesAlias>
    <celldesigner:speciesAlias id="sa43" species="s49" complexSpeciesAlias="csa5">
      <celldesigner:activity>inactive</celldesigner:activity>
      <celldesigner:bounds x="828.0" y="377.5" w="25.0" h="25.0" />
      <celldesigner:font size="12" />
      <celldesigner:view state="usual" />
      <celldesigner:usualView>
        <celldesigner:innerPosition x="36.5" y="35.5" />
        <celldesigner:boxSize width="25.0" height="25.0" />
        <celldesigner:singleLine width="1.0" />
        <celldesigner:paint color="ff9999ff" scheme="Color" />
      </celldesigner:usualView>
      <celldesigner:briefView>
        <celldesigner:innerPosition x="0.0" y="0.0" />
        <celldesigner:boxSize width="80.0" height="60.0" />
        <celldesigner:singleLine width="1.0" />
        <celldesigner:paint color="3fff0000" scheme="Color" />
      </celldesigner:briefView>
      <celldesigner:info state="empty" angle="-1.5707963267948966" />
    </celldesigner:speciesAlias>
    <celldesigner:speciesAlias id="sa44" species="s53">
      <celldesigner:activity>inactive</celldesigner:activity>
      <celldesigner:bounds x="405.0" y="201.0" w="30.0" h="30.0" />
      <celldesigner:font size="12" />
      <celldesigner:view state="usual" />
      <celldesigner:usualView>
        <celldesigner:innerPosition x="0.0" y="0.0" />
        <celldesigner:boxSize width="30.0" height="30.0" />
        <celldesigner:singleLine width="1.0" />
        <celldesigner:paint color="ffffcccc" scheme="Color" />
      </celldesigner:usualView>
      <celldesigner:briefView>
        <celldesigner:innerPosition x="0.0" y="0.0" />
        <celldesigner:boxSize width="0.0" height="0.0" />
        <celldesigner:singleLine width="1.0" />
        <celldesigner:paint color="3fff0000" scheme="Color" />
      </celldesigner:briefView>
      <celldesigner:info state="empty" angle="-1.5707963267948966" />
    </celldesigner:speciesAlias>
    <celldesigner:speciesAlias id="sa45" species="s53">
      <celldesigner:activity>inactive</celldesigner:activity>
      <celldesigner:bounds x="405.0" y="237.0" w="30.0" h="30.0" />
      <celldesigner:font size="12" />
      <celldesigner:view state="usual" />
      <celldesigner:usualView>
        <celldesigner:innerPosition x="0.0" y="0.0" />
        <celldesigner:boxSize width="30.0" height="30.0" />
        <celldesigner:singleLine width="1.0" />
        <celldesigner:paint color="ffffcccc" scheme="Color" />
      </celldesigner:usualView>
      <celldesigner:briefView>
        <celldesigner:innerPosition x="0.0" y="0.0" />
        <celldesigner:boxSize width="0.0" height="0.0" />
        <celldesigner:singleLine width="1.0" />
        <celldesigner:paint color="3fff0000" scheme="Color" />
      </celldesigner:briefView>
      <celldesigner:info state="empty" angle="-1.5707963267948966" />
    </celldesigner:speciesAlias>
    <celldesigner:speciesAlias id="sa47" species="s56" compartmentAlias="ca2">
      <celldesigner:activity>inactive</celldesigner:activity>
      <celldesigner:bounds x="224.0" y="328.0" w="80.0" h="40.0" />
      <celldesigner:font size="12" />
      <celldesigner:view state="usual" />
      <celldesigner:usualView>
        <celldesigner:innerPosition x="224.0" y="53.0" />
        <celldesigner:boxSize width="80.0" height="40.0" />
        <celldesigner:singleLine width="1.0" />
        <celldesigner:paint color="ffccffcc" scheme="Color" />
      </celldesigner:usualView>
      <celldesigner:briefView>
        <celldesigner:innerPosition x="0.0" y="0.0" />
        <celldesigner:boxSize width="80.0" height="60.0" />
        <celldesigner:singleLine width="1.0" />
        <celldesigner:paint color="3fff0000" scheme="Color" />
      </celldesigner:briefView>
      <celldesigner:info state="empty" angle="-1.5707963267948966" />
    </celldesigner:speciesAlias>
    <celldesigner:speciesAlias id="sa48" species="s57" compartmentAlias="ca2">
      <celldesigner:activity>inactive</celldesigner:activity>
      <celldesigner:bounds x="333.0" y="321.0" w="30.0" h="30.0" />
      <celldesigner:font size="12" />
      <celldesigner:view state="usual" />
      <celldesigner:usualView>
        <celldesigner:innerPosition x="333.0" y="46.0" />
        <celldesigner:boxSize width="30.0" height="30.0" />
        <celldesigner:singleLine width="1.0" />
        <celldesigner:paint color="ffffcccc" scheme="Color" />
      </celldesigner:usualView>
      <celldesigner:briefView>
        <celldesigner:innerPosition x="0.0" y="0.0" />
        <celldesigner:boxSize width="0.0" height="0.0" />
        <celldesigner:singleLine width="1.0" />
        <celldesigner:paint color="3fff0000" scheme="Color" />
      </celldesigner:briefView>
      <celldesigner:info state="empty" angle="-1.5707963267948966" />
    </celldesigner:speciesAlias>
  </celldesigner:listOfSpeciesAliases>
  <celldesigner:listOfGroups />
  <celldesigner:listOfProteins>
    <celldesigner:protein id="pr1" name="FT" type="GENERIC" />
    <celldesigner:protein id="pr2" name="FPN1" type="GENERIC" />
    <celldesigner:protein id="pr3" name="IRP" type="GENERIC" />
    <celldesigner:protein id="pr4" name="Tf" type="GENERIC" />
    <celldesigner:protein id="pr5" name="DMT1" type="GENERIC" />
    <celldesigner:protein id="pr7" name="hepcidin" type="GENERIC" />
    <celldesigner:protein id="pr11" name="iDMT1" type="GENERIC" />
  </celldesigner:listOfProteins>
  <celldesigner:listOfGenes />
  <celldesigner:listOfRNAs />
  <celldesigner:listOfAntisenseRNAs />
  <celldesigner:listOfLayers />
  <celldesigner:listOfBlockDiagrams />
</celldesigner:extension>
      </UnsupportedAnnotation>
    </ListOfUnsupportedAnnotations>
    <ListOfCompartments>
      <Compartment key="Compartment_0" name="cell" simulationType="fixed" dimensionality="3" addNoise="false">
        <MiriamAnnotation>
<rdf:RDF xmlns:dcterms="http://purl.org/dc/terms/" xmlns:rdf="http://www.w3.org/1999/02/22-rdf-syntax-ns#">
  <rdf:Description rdf:about="#Compartment_0">
    <dcterms:created>
      <rdf:Description>
        <dcterms:W3CDTF>2020-12-14T15:10:00Z</dcterms:W3CDTF>
      </rdf:Description>
    </dcterms:created>
  </rdf:Description>
</rdf:RDF>
        </MiriamAnnotation>
        <ListOfUnsupportedAnnotations>
          <UnsupportedAnnotation name="http://www.sbml.org/2001/ns/celldesigner">
<celldesigner:extension xmlns:celldesigner="http://www.sbml.org/2001/ns/celldesigner">
  <celldesigner:name>cell</celldesigner:name>
</celldesigner:extension>
          </UnsupportedAnnotation>
        </ListOfUnsupportedAnnotations>
      </Compartment>
      <Compartment key="Compartment_1" name="apical_mem" simulationType="fixed" dimensionality="2" addNoise="false">
        <MiriamAnnotation>
<rdf:RDF xmlns:dcterms="http://purl.org/dc/terms/" xmlns:rdf="http://www.w3.org/1999/02/22-rdf-syntax-ns#">
  <rdf:Description rdf:about="#Compartment_1">
    <dcterms:created>
      <rdf:Description>
        <dcterms:W3CDTF>2020-12-14T15:10:00Z</dcterms:W3CDTF>
      </rdf:Description>
    </dcterms:created>
  </rdf:Description>
</rdf:RDF>
        </MiriamAnnotation>
      </Compartment>
      <Compartment key="Compartment_2" name="upper" simulationType="fixed" dimensionality="3" addNoise="false">
        <MiriamAnnotation>
<rdf:RDF xmlns:dcterms="http://purl.org/dc/terms/" xmlns:rdf="http://www.w3.org/1999/02/22-rdf-syntax-ns#">
  <rdf:Description rdf:about="#Compartment_2">
    <dcterms:created>
      <rdf:Description>
        <dcterms:W3CDTF>2020-12-14T15:10:00Z</dcterms:W3CDTF>
      </rdf:Description>
    </dcterms:created>
  </rdf:Description>
</rdf:RDF>
        </MiriamAnnotation>
      </Compartment>
      <Compartment key="Compartment_3" name="lower" simulationType="fixed" dimensionality="3" addNoise="false">
        <MiriamAnnotation>
<rdf:RDF xmlns:rdf="http://www.w3.org/1999/02/22-rdf-syntax-ns#" />
        </MiriamAnnotation>
      </Compartment>
      <Compartment key="Compartment_4" name="BLM" simulationType="fixed" dimensionality="2" addNoise="false">
        <MiriamAnnotation>
<rdf:RDF xmlns:rdf="http://www.w3.org/1999/02/22-rdf-syntax-ns#" />
        </MiriamAnnotation>
      </Compartment>
    </ListOfCompartments>
    <ListOfMetabolites>
      <Metabolite key="Metabolite_0" name="FT-cage" simulationType="reactions" compartment="Compartment_0" addNoise="false">
        <MiriamAnnotation>
<rdf:RDF xmlns:dcterms="http://purl.org/dc/terms/" xmlns:rdf="http://www.w3.org/1999/02/22-rdf-syntax-ns#">
  <rdf:Description rdf:about="#Metabolite_0">
    <dcterms:created>
      <rdf:Description>
        <dcterms:W3CDTF>2021-04-30T15:35:09Z</dcterms:W3CDTF>
      </rdf:Description>
    </dcterms:created>
  </rdf:Description>
</rdf:RDF>
        </MiriamAnnotation>
      </Metabolite>
      <Metabolite key="Metabolite_1" name="core" simulationType="reactions" compartment="Compartment_0" addNoise="false">
        <MiriamAnnotation>
<rdf:RDF xmlns:dcterms="http://purl.org/dc/terms/" xmlns:rdf="http://www.w3.org/1999/02/22-rdf-syntax-ns#">
  <rdf:Description rdf:about="#Metabolite_1">
    <dcterms:created>
      <rdf:Description>
        <dcterms:W3CDTF>2021-04-30T15:35:19Z</dcterms:W3CDTF>
      </rdf:Description>
    </dcterms:created>
  </rdf:Description>
</rdf:RDF>
        </MiriamAnnotation>
        <InitialExpression>
          &lt;CN=Root,Model=Enterocyte mucosal block validation - Collins and Cegarra,Vector=Values[atoms-per-cage_initial],Reference=InitialValue>*&lt;CN=Root,Model=Enterocyte mucosal block validation - Collins and Cegarra,Vector=Compartments[cell],Vector=Metabolites[FT-cage],Reference=InitialConcentration>
        </InitialExpression>
      </Metabolite>
      <Metabolite key="Metabolite_2" name="DFP" simulationType="reactions" compartment="Compartment_0" addNoise="false">
        <MiriamAnnotation>
<rdf:RDF xmlns:dcterms="http://purl.org/dc/terms/" xmlns:rdf="http://www.w3.org/1999/02/22-rdf-syntax-ns#">
  <rdf:Description rdf:about="#Metabolite_2">
    <dcterms:created>
      <rdf:Description>
        <dcterms:W3CDTF>2021-04-30T15:36:12Z</dcterms:W3CDTF>
      </rdf:Description>
    </dcterms:created>
  </rdf:Description>
</rdf:RDF>
        </MiriamAnnotation>
      </Metabolite>
      <Metabolite key="Metabolite_3" name="Fe_upper_55" simulationType="reactions" compartment="Compartment_2" addNoise="false">
        <MiriamAnnotation>
<rdf:RDF xmlns:dcterms="http://purl.org/dc/terms/" xmlns:rdf="http://www.w3.org/1999/02/22-rdf-syntax-ns#">
  <rdf:Description rdf:about="#Metabolite_3">
    <dcterms:created>
      <rdf:Description>
        <dcterms:W3CDTF>2020-12-14T15:10:00Z</dcterms:W3CDTF>
      </rdf:Description>
    </dcterms:created>
  </rdf:Description>
</rdf:RDF>
        </MiriamAnnotation>
      </Metabolite>
      <Metabolite key="Metabolite_4" name="LIP" simulationType="reactions" compartment="Compartment_0" addNoise="false">
        <MiriamAnnotation>
<rdf:RDF xmlns:dcterms="http://purl.org/dc/terms/" xmlns:rdf="http://www.w3.org/1999/02/22-rdf-syntax-ns#">
  <rdf:Description rdf:about="#Metabolite_4">
    <dcterms:created>
      <rdf:Description>
        <dcterms:W3CDTF>2020-12-14T15:10:00Z</dcterms:W3CDTF>
      </rdf:Description>
    </dcterms:created>
  </rdf:Description>
</rdf:RDF>
        </MiriamAnnotation>
      </Metabolite>
      <Metabolite key="Metabolite_5" name="DMT1" simulationType="reactions" compartment="Compartment_1" addNoise="false">
        <MiriamAnnotation>
<rdf:RDF xmlns:dcterms="http://purl.org/dc/terms/" xmlns:rdf="http://www.w3.org/1999/02/22-rdf-syntax-ns#">
  <rdf:Description rdf:about="#Metabolite_5">
    <dcterms:created>
      <rdf:Description>
        <dcterms:W3CDTF>2020-12-14T15:10:00Z</dcterms:W3CDTF>
      </rdf:Description>
    </dcterms:created>
  </rdf:Description>
</rdf:RDF>
        </MiriamAnnotation>
      </Metabolite>
      <Metabolite key="Metabolite_6" name="DMT1_i" simulationType="reactions" compartment="Compartment_1" addNoise="false">
        <MiriamAnnotation>
<rdf:RDF xmlns:dcterms="http://purl.org/dc/terms/" xmlns:rdf="http://www.w3.org/1999/02/22-rdf-syntax-ns#">
  <rdf:Description rdf:about="#Metabolite_6">
    <dcterms:created>
      <rdf:Description>
        <dcterms:W3CDTF>2020-12-14T15:10:00Z</dcterms:W3CDTF>
      </rdf:Description>
    </dcterms:created>
  </rdf:Description>
</rdf:RDF>
        </MiriamAnnotation>
      </Metabolite>
      <Metabolite key="Metabolite_7" name="Fe_lower" simulationType="reactions" compartment="Compartment_3" addNoise="false">
        <MiriamAnnotation>
<rdf:RDF xmlns:rdf="http://www.w3.org/1999/02/22-rdf-syntax-ns#" />
        </MiriamAnnotation>
      </Metabolite>
      <Metabolite key="Metabolite_8" name="IRPs_a" simulationType="reactions" compartment="Compartment_0" addNoise="false">
        <MiriamAnnotation>
<rdf:RDF xmlns:rdf="http://www.w3.org/1999/02/22-rdf-syntax-ns#" />
        </MiriamAnnotation>
      </Metabolite>
      <Metabolite key="Metabolite_9" name="FPN" simulationType="reactions" compartment="Compartment_4" addNoise="false">
        <MiriamAnnotation>
<rdf:RDF xmlns:rdf="http://www.w3.org/1999/02/22-rdf-syntax-ns#" />
        </MiriamAnnotation>
      </Metabolite>
      <Metabolite key="Metabolite_10" name="IRPs_i" simulationType="reactions" compartment="Compartment_0" addNoise="false">
        <MiriamAnnotation>
<rdf:RDF xmlns:rdf="http://www.w3.org/1999/02/22-rdf-syntax-ns#" />
        </MiriamAnnotation>
      </Metabolite>
      <Metabolite key="Metabolite_11" name="LIP_55" simulationType="reactions" compartment="Compartment_0" addNoise="false">
        <MiriamAnnotation>
<rdf:RDF xmlns:dcterms="http://purl.org/dc/terms/" xmlns:rdf="http://www.w3.org/1999/02/22-rdf-syntax-ns#">
  <rdf:Description rdf:about="#Metabolite_11">
    <dcterms:created>
      <rdf:Description>
        <dcterms:W3CDTF>2020-12-14T15:10:00Z</dcterms:W3CDTF>
      </rdf:Description>
    </dcterms:created>
  </rdf:Description>
</rdf:RDF>
        </MiriamAnnotation>
      </Metabolite>
      <Metabolite key="Metabolite_12" name="Fe_lower_55" simulationType="reactions" compartment="Compartment_3" addNoise="false">
        <MiriamAnnotation>
<rdf:RDF xmlns:rdf="http://www.w3.org/1999/02/22-rdf-syntax-ns#" />
        </MiriamAnnotation>
      </Metabolite>
      <Metabolite key="Metabolite_13" name="DFP_55" simulationType="reactions" compartment="Compartment_0" addNoise="false">
        <MiriamAnnotation>
<rdf:RDF xmlns:dcterms="http://purl.org/dc/terms/" xmlns:rdf="http://www.w3.org/1999/02/22-rdf-syntax-ns#">
  <rdf:Description rdf:about="#Metabolite_13">
    <dcterms:created>
      <rdf:Description>
        <dcterms:W3CDTF>2021-04-30T15:36:12Z</dcterms:W3CDTF>
      </rdf:Description>
    </dcterms:created>
  </rdf:Description>
</rdf:RDF>
        </MiriamAnnotation>
      </Metabolite>
      <Metabolite key="Metabolite_14" name="core_55" simulationType="reactions" compartment="Compartment_0" addNoise="false">
        <MiriamAnnotation>
<rdf:RDF xmlns:dcterms="http://purl.org/dc/terms/" xmlns:rdf="http://www.w3.org/1999/02/22-rdf-syntax-ns#">
  <rdf:Description rdf:about="#Metabolite_14">
    <dcterms:created>
      <rdf:Description>
        <dcterms:W3CDTF>2021-04-30T15:35:19Z</dcterms:W3CDTF>
      </rdf:Description>
    </dcterms:created>
  </rdf:Description>
</rdf:RDF>
        </MiriamAnnotation>
      </Metabolite>
      <Metabolite key="Metabolite_15" name="DFP_55_half" simulationType="reactions" compartment="Compartment_0" addNoise="false">
        <MiriamAnnotation>
<rdf:RDF xmlns:rdf="http://www.w3.org/1999/02/22-rdf-syntax-ns#" />
        </MiriamAnnotation>
      </Metabolite>
      <Metabolite key="Metabolite_16" name="Fe_upper" simulationType="reactions" compartment="Compartment_2" addNoise="false">
        <MiriamAnnotation>
<rdf:RDF xmlns:dcterms="http://purl.org/dc/terms/" xmlns:rdf="http://www.w3.org/1999/02/22-rdf-syntax-ns#">
  <rdf:Description rdf:about="#Metabolite_16">
    <dcterms:created>
      <rdf:Description>
        <dcterms:W3CDTF>2020-12-14T15:10:00Z</dcterms:W3CDTF>
      </rdf:Description>
    </dcterms:created>
  </rdf:Description>
</rdf:RDF>
        </MiriamAnnotation>
      </Metabolite>
    </ListOfMetabolites>
    <ListOfModelValues>
      <ModelValue key="ModelValue_0" name="atoms-per-cage_transient" simulationType="assignment" addNoise="false">
        <MiriamAnnotation>
<rdf:RDF xmlns:dcterms="http://purl.org/dc/terms/" xmlns:rdf="http://www.w3.org/1999/02/22-rdf-syntax-ns#">
  <rdf:Description rdf:about="#ModelValue_0">
    <dcterms:created>
      <rdf:Description>
        <dcterms:W3CDTF>2021-05-13T17:25:46Z</dcterms:W3CDTF>
      </rdf:Description>
    </dcterms:created>
  </rdf:Description>
</rdf:RDF>
        </MiriamAnnotation>
        <Expression>
          (&lt;CN=Root,Model=Enterocyte mucosal block validation - Collins and Cegarra,Vector=Compartments[cell],Vector=Metabolites[core],Reference=ParticleNumber>+&lt;CN=Root,Model=Enterocyte mucosal block validation - Collins and Cegarra,Vector=Compartments[cell],Vector=Metabolites[core_55],Reference=ParticleNumber>)/&lt;CN=Root,Model=Enterocyte mucosal block validation - Collins and Cegarra,Vector=Compartments[cell],Vector=Metabolites[FT-cage],Reference=ParticleNumber>
        </Expression>
      </ModelValue>
      <ModelValue key="ModelValue_1" name="H" simulationType="fixed" addNoise="false">
        <MiriamAnnotation>
<rdf:RDF xmlns:rdf="http://www.w3.org/1999/02/22-rdf-syntax-ns#" />
        </MiriamAnnotation>
      </ModelValue>
      <ModelValue key="ModelValue_2" name="L" simulationType="assignment" addNoise="false">
        <MiriamAnnotation>
<rdf:RDF xmlns:rdf="http://www.w3.org/1999/02/22-rdf-syntax-ns#" />
        </MiriamAnnotation>
        <Expression>
          24-&lt;CN=Root,Model=Enterocyte mucosal block validation - Collins and Cegarra,Vector=Values[H],Reference=Value>
        </Expression>
      </ModelValue>
      <ModelValue key="ModelValue_3" name="rN" simulationType="fixed" addNoise="false">
        <MiriamAnnotation>
<rdf:RDF xmlns:rdf="http://www.w3.org/1999/02/22-rdf-syntax-ns#" />
        </MiriamAnnotation>
      </ModelValue>
      <ModelValue key="ModelValue_4" name="rO" simulationType="fixed" addNoise="false">
        <MiriamAnnotation>
<rdf:RDF xmlns:rdf="http://www.w3.org/1999/02/22-rdf-syntax-ns#" />
        </MiriamAnnotation>
      </ModelValue>
      <ModelValue key="ModelValue_5" name="kdecay_FT" simulationType="fixed" addNoise="false">
        <MiriamAnnotation>
<rdf:RDF xmlns:rdf="http://www.w3.org/1999/02/22-rdf-syntax-ns#" />
        </MiriamAnnotation>
      </ModelValue>
      <ModelValue key="ModelValue_6" name="atoms-per-cage_initial" simulationType="fixed" addNoise="false">
        <MiriamAnnotation>
<rdf:RDF xmlns:rdf="http://www.w3.org/1999/02/22-rdf-syntax-ns#" />
        </MiriamAnnotation>
      </ModelValue>
      <ModelValue key="ModelValue_7" name="fe_basal_uptake" simulationType="fixed" addNoise="false">
        <MiriamAnnotation>
<rdf:RDF xmlns:rdf="http://www.w3.org/1999/02/22-rdf-syntax-ns#" />
        </MiriamAnnotation>
      </ModelValue>
      <ModelValue key="ModelValue_8" name="paraceullar_KF" simulationType="fixed" addNoise="false">
        <MiriamAnnotation>
<rdf:RDF xmlns:rdf="http://www.w3.org/1999/02/22-rdf-syntax-ns#" />
        </MiriamAnnotation>
      </ModelValue>
      <ModelValue key="ModelValue_9" name="paraceullar_KR" simulationType="fixed" addNoise="false">
        <MiriamAnnotation>
<rdf:RDF xmlns:rdf="http://www.w3.org/1999/02/22-rdf-syntax-ns#" />
        </MiriamAnnotation>
      </ModelValue>
      <ModelValue key="ModelValue_10" name="FPN_kcat" simulationType="fixed" addNoise="false">
        <MiriamAnnotation>
<rdf:RDF xmlns:rdf="http://www.w3.org/1999/02/22-rdf-syntax-ns#" />
        </MiriamAnnotation>
      </ModelValue>
      <ModelValue key="ModelValue_11" name="cell_Fe55" simulationType="assignment" addNoise="false">
        <MiriamAnnotation>
<rdf:RDF xmlns:rdf="http://www.w3.org/1999/02/22-rdf-syntax-ns#" />
        </MiriamAnnotation>
        <Expression>
          &lt;CN=Root,Model=Enterocyte mucosal block validation - Collins and Cegarra,Vector=Compartments[cell],Vector=Metabolites[core_55],Reference=ParticleNumber>+2*&lt;CN=Root,Model=Enterocyte mucosal block validation - Collins and Cegarra,Vector=Compartments[cell],Vector=Metabolites[DFP_55],Reference=ParticleNumber>+&lt;CN=Root,Model=Enterocyte mucosal block validation - Collins and Cegarra,Vector=Compartments[cell],Vector=Metabolites[LIP_55],Reference=ParticleNumber>+&lt;CN=Root,Model=Enterocyte mucosal block validation - Collins and Cegarra,Vector=Compartments[cell],Vector=Metabolites[DFP_55_half],Reference=ParticleNumber>
        </Expression>
      </ModelValue>
      <ModelValue key="ModelValue_12" name="dmt1_kcat" simulationType="fixed" addNoise="false">
        <MiriamAnnotation>
<rdf:RDF xmlns:rdf="http://www.w3.org/1999/02/22-rdf-syntax-ns#" />
        </MiriamAnnotation>
      </ModelValue>
      <ModelValue key="ModelValue_13" name="fe55_mols_cell" simulationType="assignment" addNoise="false">
        <MiriamAnnotation>
<rdf:RDF xmlns:rdf="http://www.w3.org/1999/02/22-rdf-syntax-ns#" />
        </MiriamAnnotation>
        <Expression>
          &lt;CN=Root,Model=Enterocyte mucosal block validation - Collins and Cegarra,Vector=Values[cell_Fe55],Reference=Value>/(6.02214076*10^23)
        </Expression>
      </ModelValue>
      <ModelValue key="ModelValue_14" name="fe55_mols_upper" simulationType="assignment" addNoise="false">
        <MiriamAnnotation>
<rdf:RDF xmlns:rdf="http://www.w3.org/1999/02/22-rdf-syntax-ns#" />
        </MiriamAnnotation>
        <Expression>
          &lt;CN=Root,Model=Enterocyte mucosal block validation - Collins and Cegarra,Vector=Compartments[upper],Vector=Metabolites[Fe_upper_55],Reference=ParticleNumber>/(6.02214076*10^23)
        </Expression>
      </ModelValue>
      <ModelValue key="ModelValue_15" name="fe55_mols_lower" simulationType="assignment" addNoise="false">
        <MiriamAnnotation>
<rdf:RDF xmlns:rdf="http://www.w3.org/1999/02/22-rdf-syntax-ns#" />
        </MiriamAnnotation>
        <Expression>
          &lt;CN=Root,Model=Enterocyte mucosal block validation - Collins and Cegarra,Vector=Compartments[lower],Vector=Metabolites[Fe_lower_55],Reference=ParticleNumber>/(6.02214076*10^23)
        </Expression>
      </ModelValue>
      <ModelValue key="ModelValue_16" name="LIPsummm" simulationType="assignment" addNoise="false">
        <MiriamAnnotation>
<rdf:RDF xmlns:rdf="http://www.w3.org/1999/02/22-rdf-syntax-ns#" />
        </MiriamAnnotation>
        <Expression>
          &lt;CN=Root,Model=Enterocyte mucosal block validation - Collins and Cegarra,Vector=Compartments[cell],Vector=Metabolites[LIP],Reference=Concentration>+&lt;CN=Root,Model=Enterocyte mucosal block validation - Collins and Cegarra,Vector=Compartments[cell],Vector=Metabolites[LIP_55],Reference=Concentration>
        </Expression>
      </ModelValue>
      <ModelValue key="ModelValue_17" name="fpn" simulationType="fixed" addNoise="false">
        <MiriamAnnotation>
<rdf:RDF xmlns:rdf="http://www.w3.org/1999/02/22-rdf-syntax-ns#" />
        </MiriamAnnotation>
      </ModelValue>
      <ModelValue key="ModelValue_18" name="dose-fe" simulationType="fixed" addNoise="false">
        <MiriamAnnotation>
<rdf:RDF xmlns:rdf="http://www.w3.org/1999/02/22-rdf-syntax-ns#" />
        </MiriamAnnotation>
      </ModelValue>
      <ModelValue key="ModelValue_19" name="dose-fe55" simulationType="fixed" addNoise="false">
        <MiriamAnnotation>
<rdf:RDF xmlns:rdf="http://www.w3.org/1999/02/22-rdf-syntax-ns#" />
        </MiriamAnnotation>
      </ModelValue>
      <ModelValue key="ModelValue_20" name="fpn_km" simulationType="fixed" addNoise="false">
        <MiriamAnnotation>
<rdf:RDF xmlns:rdf="http://www.w3.org/1999/02/22-rdf-syntax-ns#" />
        </MiriamAnnotation>
      </ModelValue>
      <ModelValue key="ModelValue_21" name="uptake_55" simulationType="assignment" addNoise="false">
        <MiriamAnnotation>
<rdf:RDF xmlns:rdf="http://www.w3.org/1999/02/22-rdf-syntax-ns#" />
        </MiriamAnnotation>
        <Expression>
          &lt;CN=Root,Model=Enterocyte mucosal block validation - Collins and Cegarra,Vector=Compartments[cell],Vector=Metabolites[core_55],Reference=ParticleNumber>+2*&lt;CN=Root,Model=Enterocyte mucosal block validation - Collins and Cegarra,Vector=Compartments[cell],Vector=Metabolites[DFP_55],Reference=ParticleNumber>+&lt;CN=Root,Model=Enterocyte mucosal block validation - Collins and Cegarra,Vector=Compartments[cell],Vector=Metabolites[LIP_55],Reference=ParticleNumber>+&lt;CN=Root,Model=Enterocyte mucosal block validation - Collins and Cegarra,Vector=Compartments[cell],Vector=Metabolites[DFP_55_half],Reference=ParticleNumber>+&lt;CN=Root,Model=Enterocyte mucosal block validation - Collins and Cegarra,Vector=Compartments[lower],Vector=Metabolites[Fe_lower_55],Reference=ParticleNumber>
        </Expression>
      </ModelValue>
      <ModelValue key="ModelValue_22" name="dose_fe_55_adjusted" simulationType="assignment" addNoise="false">
        <MiriamAnnotation>
<rdf:RDF xmlns:rdf="http://www.w3.org/1999/02/22-rdf-syntax-ns#" />
        </MiriamAnnotation>
        <Comment>
          this is the volume of a 20uM injection to apical medium based on particle number
        </Comment>
        <Expression>
          &lt;CN=Root,Model=Enterocyte mucosal block validation - Collins and Cegarra,Vector=Values[dose-fe55],Reference=Value>*3.15e6
        </Expression>
      </ModelValue>
      <ModelValue key="ModelValue_23" name="eventrun" simulationType="fixed" addNoise="false">
        <MiriamAnnotation>
<rdf:RDF xmlns:rdf="http://www.w3.org/1999/02/22-rdf-syntax-ns#" />
        </MiriamAnnotation>
      </ModelValue>
      <ModelValue key="ModelValue_24" name="L_to_get_to_20uM" simulationType="assignment" addNoise="false">
        <MiriamAnnotation>
<rdf:RDF xmlns:rdf="http://www.w3.org/1999/02/22-rdf-syntax-ns#" />
        </MiriamAnnotation>
        <Comment>
          this is the volume of a 20uM injection to apical medium based on particle number
        </Comment>
        <Expression>
          15183383*3.15e6/(2e-5*6.022e23)
        </Expression>
      </ModelValue>
    </ListOfModelValues>
    <ListOfReactions>
      <Reaction key="Reaction_0" name="FT core formation" reversible="false" fast="false" addNoise="false">
        <MiriamAnnotation>
<rdf:RDF xmlns:dcterms="http://purl.org/dc/terms/" xmlns:rdf="http://www.w3.org/1999/02/22-rdf-syntax-ns#">
  <rdf:Description rdf:about="#Reaction_0">
    <dcterms:created>
      <rdf:Description>
        <dcterms:W3CDTF>2021-04-30T15:34:53Z</dcterms:W3CDTF>
      </rdf:Description>
    </dcterms:created>
  </rdf:Description>
</rdf:RDF>
        </MiriamAnnotation>
        <ListOfSubstrates>
          <Substrate metabolite="Metabolite_2" stoichiometry="1"/>
        </ListOfSubstrates>
        <ListOfProducts>
          <Product metabolite="Metabolite_1" stoichiometry="2"/>
        </ListOfProducts>
        <ListOfModifiers>
          <Modifier metabolite="Metabolite_1" stoichiometry="1"/>
          <Modifier metabolite="Metabolite_14" stoichiometry="1"/>
        </ListOfModifiers>
        <ListOfConstants>
          <Constant key="Parameter_5416" name="k1" value="0.101564"/>
          <Constant key="Parameter_5419" name="k2" value="5e-06"/>
          <Constant key="Parameter_4585" name="k3" value="0.0046458"/>
          <Constant key="Parameter_4586" name="n" value="4"/>
          <Constant key="Parameter_4589" name="m" value="8"/>
          <Constant key="Parameter_4584" name="x" value="1141.44"/>
        </ListOfConstants>
        <KineticLaw function="Function_49" unitType="Default" scalingCompartment="CN=Root,Model=Enterocyte mucosal block validation - Collins and Cegarra,Vector=Compartments[cell]">
          <ListOfCallParameters>
            <CallParameter functionParameter="FunctionParameter_304">
              <SourceParameter reference="Parameter_5416"/>
            </CallParameter>
            <CallParameter functionParameter="FunctionParameter_303">
              <SourceParameter reference="Metabolite_2"/>
            </CallParameter>
            <CallParameter functionParameter="FunctionParameter_302">
              <SourceParameter reference="Metabolite_1"/>
            </CallParameter>
            <CallParameter functionParameter="FunctionParameter_301">
              <SourceParameter reference="Metabolite_14"/>
            </CallParameter>
            <CallParameter functionParameter="FunctionParameter_305">
              <SourceParameter reference="Parameter_5419"/>
            </CallParameter>
            <CallParameter functionParameter="FunctionParameter_306">
              <SourceParameter reference="Parameter_4585"/>
            </CallParameter>
            <CallParameter functionParameter="FunctionParameter_307">
              <SourceParameter reference="Parameter_4586"/>
            </CallParameter>
            <CallParameter functionParameter="FunctionParameter_308">
              <SourceParameter reference="Parameter_4589"/>
            </CallParameter>
            <CallParameter functionParameter="FunctionParameter_309">
              <SourceParameter reference="ModelValue_0"/>
            </CallParameter>
          </ListOfCallParameters>
        </KineticLaw>
      </Reaction>
      <Reaction key="Reaction_1" name="FT Fe reduction" reversible="false" fast="false" addNoise="false">
        <MiriamAnnotation>
<rdf:RDF xmlns:dcterms="http://purl.org/dc/terms/" xmlns:rdf="http://www.w3.org/1999/02/22-rdf-syntax-ns#">
  <rdf:Description rdf:about="#Reaction_1">
    <dcterms:created>
      <rdf:Description>
        <dcterms:W3CDTF>2021-04-30T15:34:52Z</dcterms:W3CDTF>
      </rdf:Description>
    </dcterms:created>
  </rdf:Description>
</rdf:RDF>
        </MiriamAnnotation>
        <ListOfSubstrates>
          <Substrate metabolite="Metabolite_2" stoichiometry="1"/>
        </ListOfSubstrates>
        <ListOfProducts>
          <Product metabolite="Metabolite_4" stoichiometry="2"/>
        </ListOfProducts>
        <ListOfConstants>
          <Constant key="Parameter_4588" name="k1" value="0.2605"/>
        </ListOfConstants>
        <KineticLaw function="Function_13" unitType="Default" scalingCompartment="CN=Root,Model=Enterocyte mucosal block validation - Collins and Cegarra,Vector=Compartments[cell]">
          <ListOfCallParameters>
            <CallParameter functionParameter="FunctionParameter_80">
              <SourceParameter reference="Parameter_4588"/>
            </CallParameter>
            <CallParameter functionParameter="FunctionParameter_81">
              <SourceParameter reference="Metabolite_2"/>
            </CallParameter>
          </ListOfCallParameters>
        </KineticLaw>
      </Reaction>
      <Reaction key="Reaction_2" name="FT nucleation" reversible="false" fast="false" addNoise="false">
        <MiriamAnnotation>
<rdf:RDF xmlns:rdf="http://www.w3.org/1999/02/22-rdf-syntax-ns#" />
        </MiriamAnnotation>
        <ListOfSubstrates>
          <Substrate metabolite="Metabolite_2" stoichiometry="2"/>
        </ListOfSubstrates>
        <ListOfProducts>
          <Product metabolite="Metabolite_1" stoichiometry="4"/>
        </ListOfProducts>
        <ListOfModifiers>
          <Modifier metabolite="Metabolite_0" stoichiometry="1"/>
          <Modifier metabolite="Metabolite_1" stoichiometry="1"/>
        </ListOfModifiers>
        <ListOfConstants>
          <Constant key="Parameter_4587" name="k1" value="5e+07"/>
          <Constant key="Parameter_6833" name="ki" value="0.000461598"/>
          <Constant key="Parameter_6834" name="n" value="4"/>
          <Constant key="Parameter_6837" name="L" value="0"/>
          <Constant key="Parameter_6832" name="rN" value="50"/>
        </ListOfConstants>
        <KineticLaw function="Function_42" unitType="Default" scalingCompartment="CN=Root,Model=Enterocyte mucosal block validation - Collins and Cegarra,Vector=Compartments[cell]">
          <ListOfCallParameters>
            <CallParameter functionParameter="FunctionParameter_275">
              <SourceParameter reference="Parameter_4587"/>
            </CallParameter>
            <CallParameter functionParameter="FunctionParameter_274">
              <SourceParameter reference="Metabolite_2"/>
            </CallParameter>
            <CallParameter functionParameter="FunctionParameter_273">
              <SourceParameter reference="Metabolite_0"/>
            </CallParameter>
            <CallParameter functionParameter="FunctionParameter_272">
              <SourceParameter reference="ModelValue_2"/>
            </CallParameter>
            <CallParameter functionParameter="FunctionParameter_266">
              <SourceParameter reference="ModelValue_3"/>
            </CallParameter>
            <CallParameter functionParameter="FunctionParameter_276">
              <SourceParameter reference="Parameter_6833"/>
            </CallParameter>
            <CallParameter functionParameter="FunctionParameter_277">
              <SourceParameter reference="Parameter_6834"/>
            </CallParameter>
            <CallParameter functionParameter="FunctionParameter_278">
              <SourceParameter reference="Metabolite_1"/>
            </CallParameter>
          </ListOfCallParameters>
        </KineticLaw>
      </Reaction>
      <Reaction key="Reaction_3" name="FT degradation" reversible="false" fast="false" addNoise="false">
        <MiriamAnnotation>
<rdf:RDF xmlns:rdf="http://www.w3.org/1999/02/22-rdf-syntax-ns#" />
        </MiriamAnnotation>
        <ListOfSubstrates>
          <Substrate metabolite="Metabolite_0" stoichiometry="1"/>
        </ListOfSubstrates>
        <ListOfConstants>
          <Constant key="Parameter_6836" name="k1" value="5.4615e-06"/>
        </ListOfConstants>
        <KineticLaw function="Function_13" unitType="Default" scalingCompartment="CN=Root,Model=Enterocyte mucosal block validation - Collins and Cegarra,Vector=Compartments[cell]">
          <ListOfCallParameters>
            <CallParameter functionParameter="FunctionParameter_80">
              <SourceParameter reference="ModelValue_5"/>
            </CallParameter>
            <CallParameter functionParameter="FunctionParameter_81">
              <SourceParameter reference="Metabolite_0"/>
            </CallParameter>
          </ListOfCallParameters>
        </KineticLaw>
      </Reaction>
      <Reaction key="Reaction_4" name="FT degradation core release" reversible="false" fast="false" addNoise="false">
        <MiriamAnnotation>
<rdf:RDF xmlns:rdf="http://www.w3.org/1999/02/22-rdf-syntax-ns#" />
        </MiriamAnnotation>
        <ListOfSubstrates>
          <Substrate metabolite="Metabolite_1" stoichiometry="1"/>
        </ListOfSubstrates>
        <ListOfProducts>
          <Product metabolite="Metabolite_4" stoichiometry="1"/>
        </ListOfProducts>
        <ListOfModifiers>
          <Modifier metabolite="Metabolite_0" stoichiometry="1"/>
          <Modifier metabolite="Metabolite_1" stoichiometry="1"/>
        </ListOfModifiers>
        <ListOfConstants>
          <Constant key="Parameter_6835" name="K" value="5.4615e-06"/>
        </ListOfConstants>
        <KineticLaw function="Function_43" unitType="Default" scalingCompartment="CN=Root,Model=Enterocyte mucosal block validation - Collins and Cegarra,Vector=Compartments[cell]">
          <ListOfCallParameters>
            <CallParameter functionParameter="FunctionParameter_286">
              <SourceParameter reference="ModelValue_5"/>
            </CallParameter>
            <CallParameter functionParameter="FunctionParameter_285">
              <SourceParameter reference="Metabolite_1"/>
            </CallParameter>
            <CallParameter functionParameter="FunctionParameter_284">
              <SourceParameter reference="Metabolite_0"/>
            </CallParameter>
          </ListOfCallParameters>
        </KineticLaw>
      </Reaction>
      <Reaction key="Reaction_5" name="FT expression" reversible="false" fast="false" addNoise="false">
        <MiriamAnnotation>
<rdf:RDF xmlns:rdf="http://www.w3.org/1999/02/22-rdf-syntax-ns#" />
        </MiriamAnnotation>
        <ListOfProducts>
          <Product metabolite="Metabolite_0" stoichiometry="1"/>
        </ListOfProducts>
        <ListOfModifiers>
          <Modifier metabolite="Metabolite_8" stoichiometry="1"/>
        </ListOfModifiers>
        <ListOfConstants>
          <Constant key="Parameter_4557" name="a" value="6.16552e-14"/>
          <Constant key="Parameter_4558" name="n" value="1"/>
          <Constant key="Parameter_4564" name="K" value="1.4e-11"/>
        </ListOfConstants>
        <KineticLaw function="Function_46" unitType="Default" scalingCompartment="CN=Root,Model=Enterocyte mucosal block validation - Collins and Cegarra,Vector=Compartments[cell]">
          <ListOfCallParameters>
            <CallParameter functionParameter="FunctionParameter_288">
              <SourceParameter reference="Parameter_4557"/>
            </CallParameter>
            <CallParameter functionParameter="FunctionParameter_289">
              <SourceParameter reference="Metabolite_8"/>
            </CallParameter>
            <CallParameter functionParameter="FunctionParameter_287">
              <SourceParameter reference="Parameter_4558"/>
            </CallParameter>
            <CallParameter functionParameter="FunctionParameter_292">
              <SourceParameter reference="Parameter_4564"/>
            </CallParameter>
          </ListOfCallParameters>
        </KineticLaw>
      </Reaction>
      <Reaction key="Reaction_6" name="DMT1 iron transport 55" reversible="false" fast="false" addNoise="false">
        <MiriamAnnotation>
<rdf:RDF xmlns:dcterms="http://purl.org/dc/terms/" xmlns:rdf="http://www.w3.org/1999/02/22-rdf-syntax-ns#">
  <rdf:Description rdf:about="#Reaction_6">
    <dcterms:created>
      <rdf:Description>
        <dcterms:W3CDTF>2020-12-14T15:10:00Z</dcterms:W3CDTF>
      </rdf:Description>
    </dcterms:created>
  </rdf:Description>
</rdf:RDF>
        </MiriamAnnotation>
        <ListOfSubstrates>
          <Substrate metabolite="Metabolite_3" stoichiometry="1"/>
        </ListOfSubstrates>
        <ListOfProducts>
          <Product metabolite="Metabolite_11" stoichiometry="1"/>
        </ListOfProducts>
        <ListOfModifiers>
          <Modifier metabolite="Metabolite_5" stoichiometry="1"/>
        </ListOfModifiers>
        <ListOfConstants>
          <Constant key="Parameter_4556" name="K" value="2.835"/>
          <Constant key="Parameter_4562" name="kcat" value="6844.7"/>
          <Constant key="Parameter_4563" name="n" value="1"/>
        </ListOfConstants>
        <KineticLaw function="Function_44" unitType="ConcentrationPerTime" scalingCompartment="CN=Root,Model=Enterocyte mucosal block validation - Collins and Cegarra,Vector=Compartments[apical_mem]">
          <ListOfCallParameters>
            <CallParameter functionParameter="FunctionParameter_281">
              <SourceParameter reference="ModelValue_12"/>
            </CallParameter>
            <CallParameter functionParameter="FunctionParameter_282">
              <SourceParameter reference="Metabolite_5"/>
            </CallParameter>
            <CallParameter functionParameter="FunctionParameter_283">
              <SourceParameter reference="Metabolite_3"/>
            </CallParameter>
            <CallParameter functionParameter="FunctionParameter_280">
              <SourceParameter reference="Parameter_4556"/>
            </CallParameter>
            <CallParameter functionParameter="FunctionParameter_279">
              <SourceParameter reference="Parameter_4563"/>
            </CallParameter>
          </ListOfCallParameters>
        </KineticLaw>
      </Reaction>
      <Reaction key="Reaction_7" name="DMT1 endocytosis free" reversible="false" fast="false" addNoise="false">
        <MiriamAnnotation>
<rdf:RDF xmlns:dcterms="http://purl.org/dc/terms/" xmlns:rdf="http://www.w3.org/1999/02/22-rdf-syntax-ns#">
  <rdf:Description rdf:about="#Reaction_7">
    <dcterms:created>
      <rdf:Description>
        <dcterms:W3CDTF>2021-03-15T17:53:09Z</dcterms:W3CDTF>
      </rdf:Description>
    </dcterms:created>
  </rdf:Description>
</rdf:RDF>
        </MiriamAnnotation>
        <ListOfSubstrates>
          <Substrate metabolite="Metabolite_5" stoichiometry="1"/>
        </ListOfSubstrates>
        <ListOfProducts>
          <Product metabolite="Metabolite_6" stoichiometry="1"/>
        </ListOfProducts>
        <ListOfConstants>
          <Constant key="Parameter_4561" name="k" value="29.4233"/>
        </ListOfConstants>
        <KineticLaw function="Function_45" unitType="Default" scalingCompartment="CN=Root,Model=Enterocyte mucosal block validation - Collins and Cegarra,Vector=Compartments[apical_mem]">
          <ListOfCallParameters>
            <CallParameter functionParameter="FunctionParameter_291">
              <SourceParameter reference="Parameter_4561"/>
            </CallParameter>
            <CallParameter functionParameter="FunctionParameter_290">
              <SourceParameter reference="Metabolite_5"/>
            </CallParameter>
          </ListOfCallParameters>
        </KineticLaw>
      </Reaction>
      <Reaction key="Reaction_8" name="DMT1_i fusion" reversible="false" fast="false" addNoise="false">
        <MiriamAnnotation>
<rdf:RDF xmlns:dcterms="http://purl.org/dc/terms/" xmlns:rdf="http://www.w3.org/1999/02/22-rdf-syntax-ns#">
  <rdf:Description rdf:about="#Reaction_8">
    <dcterms:created>
      <rdf:Description>
        <dcterms:W3CDTF>2020-12-14T15:53:22Z</dcterms:W3CDTF>
      </rdf:Description>
    </dcterms:created>
  </rdf:Description>
</rdf:RDF>
        </MiriamAnnotation>
        <ListOfSubstrates>
          <Substrate metabolite="Metabolite_6" stoichiometry="1"/>
        </ListOfSubstrates>
        <ListOfProducts>
          <Product metabolite="Metabolite_5" stoichiometry="1"/>
        </ListOfProducts>
        <ListOfModifiers>
          <Modifier metabolite="Metabolite_5" stoichiometry="1"/>
        </ListOfModifiers>
        <ListOfConstants>
          <Constant key="Parameter_4560" name="k1" value="48.9989"/>
        </ListOfConstants>
        <KineticLaw function="Function_13" unitType="Default" scalingCompartment="CN=Root,Model=Enterocyte mucosal block validation - Collins and Cegarra,Vector=Compartments[apical_mem]">
          <ListOfCallParameters>
            <CallParameter functionParameter="FunctionParameter_80">
              <SourceParameter reference="Parameter_4560"/>
            </CallParameter>
            <CallParameter functionParameter="FunctionParameter_81">
              <SourceParameter reference="Metabolite_6"/>
            </CallParameter>
          </ListOfCallParameters>
        </KineticLaw>
      </Reaction>
      <Reaction key="Reaction_9" name="DMT1 endocytosis modified" reversible="false" fast="false" addNoise="false">
        <MiriamAnnotation>
<rdf:RDF xmlns:dcterms="http://purl.org/dc/terms/" xmlns:rdf="http://www.w3.org/1999/02/22-rdf-syntax-ns#">
  <rdf:Description rdf:about="#Reaction_9">
    <dcterms:created>
      <rdf:Description>
        <dcterms:W3CDTF>2020-12-14T15:10:00Z</dcterms:W3CDTF>
      </rdf:Description>
    </dcterms:created>
  </rdf:Description>
</rdf:RDF>
        </MiriamAnnotation>
        <ListOfSubstrates>
          <Substrate metabolite="Metabolite_5" stoichiometry="1"/>
        </ListOfSubstrates>
        <ListOfProducts>
          <Product metabolite="Metabolite_6" stoichiometry="1"/>
        </ListOfProducts>
        <ListOfModifiers>
          <Modifier metabolite="Metabolite_4" stoichiometry="1"/>
          <Modifier metabolite="Metabolite_11" stoichiometry="1"/>
        </ListOfModifiers>
        <ListOfConstants>
          <Constant key="Parameter_4559" name="k" value="14.5161"/>
          <Constant key="Parameter_7417" name="n" value="1.03128"/>
          <Constant key="Parameter_7418" name="Ka" value="2.80591"/>
        </ListOfConstants>
        <KineticLaw function="Function_52" unitType="Default" scalingCompartment="CN=Root,Model=Enterocyte mucosal block validation - Collins and Cegarra,Vector=Compartments[apical_mem]">
          <ListOfCallParameters>
            <CallParameter functionParameter="FunctionParameter_332">
              <SourceParameter reference="Parameter_4559"/>
            </CallParameter>
            <CallParameter functionParameter="FunctionParameter_331">
              <SourceParameter reference="Metabolite_5"/>
            </CallParameter>
            <CallParameter functionParameter="FunctionParameter_330">
              <SourceParameter reference="Metabolite_4"/>
            </CallParameter>
            <CallParameter functionParameter="FunctionParameter_329">
              <SourceParameter reference="Metabolite_11"/>
            </CallParameter>
            <CallParameter functionParameter="FunctionParameter_328">
              <SourceParameter reference="Parameter_7417"/>
            </CallParameter>
            <CallParameter functionParameter="FunctionParameter_319">
              <SourceParameter reference="Parameter_7418"/>
            </CallParameter>
          </ListOfCallParameters>
        </KineticLaw>
      </Reaction>
      <Reaction key="Reaction_10" name="FPN iron transport" reversible="false" fast="false" addNoise="false">
        <MiriamAnnotation>
<rdf:RDF xmlns:rdf="http://www.w3.org/1999/02/22-rdf-syntax-ns#" />
        </MiriamAnnotation>
        <ListOfSubstrates>
          <Substrate metabolite="Metabolite_4" stoichiometry="1"/>
        </ListOfSubstrates>
        <ListOfProducts>
          <Product metabolite="Metabolite_7" stoichiometry="1"/>
        </ListOfProducts>
        <ListOfModifiers>
          <Modifier metabolite="Metabolite_9" stoichiometry="1"/>
        </ListOfModifiers>
        <ListOfConstants>
          <Constant key="Parameter_7421" name="kcat" value="1.88317"/>
          <Constant key="Parameter_7416" name="n" value="1"/>
          <Constant key="Parameter_7420" name="K" value="2.31608e-06"/>
        </ListOfConstants>
        <KineticLaw function="Function_44" unitType="ConcentrationPerTime" scalingCompartment="CN=Root,Model=Enterocyte mucosal block validation - Collins and Cegarra,Vector=Compartments[BLM]">
          <ListOfCallParameters>
            <CallParameter functionParameter="FunctionParameter_281">
              <SourceParameter reference="ModelValue_10"/>
            </CallParameter>
            <CallParameter functionParameter="FunctionParameter_282">
              <SourceParameter reference="Metabolite_9"/>
            </CallParameter>
            <CallParameter functionParameter="FunctionParameter_283">
              <SourceParameter reference="Metabolite_4"/>
            </CallParameter>
            <CallParameter functionParameter="FunctionParameter_280">
              <SourceParameter reference="ModelValue_20"/>
            </CallParameter>
            <CallParameter functionParameter="FunctionParameter_279">
              <SourceParameter reference="Parameter_7416"/>
            </CallParameter>
          </ListOfCallParameters>
        </KineticLaw>
      </Reaction>
      <Reaction key="Reaction_11" name="IRPs activation" reversible="false" fast="false" addNoise="false">
        <MiriamAnnotation>
<rdf:RDF xmlns:rdf="http://www.w3.org/1999/02/22-rdf-syntax-ns#" />
        </MiriamAnnotation>
        <ListOfSubstrates>
          <Substrate metabolite="Metabolite_10" stoichiometry="1"/>
        </ListOfSubstrates>
        <ListOfProducts>
          <Product metabolite="Metabolite_8" stoichiometry="1"/>
        </ListOfProducts>
        <ListOfConstants>
          <Constant key="Parameter_7419" name="k1" value="4.63671e-06"/>
        </ListOfConstants>
        <KineticLaw function="Function_13" unitType="Default" scalingCompartment="CN=Root,Model=Enterocyte mucosal block validation - Collins and Cegarra,Vector=Compartments[cell]">
          <ListOfCallParameters>
            <CallParameter functionParameter="FunctionParameter_80">
              <SourceParameter reference="Parameter_7419"/>
            </CallParameter>
            <CallParameter functionParameter="FunctionParameter_81">
              <SourceParameter reference="Metabolite_10"/>
            </CallParameter>
          </ListOfCallParameters>
        </KineticLaw>
      </Reaction>
      <Reaction key="Reaction_12" name="IRPs degradation" reversible="false" fast="false" addNoise="false">
        <MiriamAnnotation>
<rdf:RDF xmlns:rdf="http://www.w3.org/1999/02/22-rdf-syntax-ns#" />
        </MiriamAnnotation>
        <ListOfSubstrates>
          <Substrate metabolite="Metabolite_8" stoichiometry="1"/>
        </ListOfSubstrates>
        <ListOfProducts>
          <Product metabolite="Metabolite_10" stoichiometry="1"/>
        </ListOfProducts>
        <ListOfModifiers>
          <Modifier metabolite="Metabolite_4" stoichiometry="1"/>
          <Modifier metabolite="Metabolite_11" stoichiometry="1"/>
        </ListOfModifiers>
        <ListOfConstants>
          <Constant key="Parameter_5936" name="ka" value="3.99474"/>
        </ListOfConstants>
        <KineticLaw function="Function_48" unitType="Default" scalingCompartment="CN=Root,Model=Enterocyte mucosal block validation - Collins and Cegarra,Vector=Compartments[cell]">
          <ListOfCallParameters>
            <CallParameter functionParameter="FunctionParameter_300">
              <SourceParameter reference="Parameter_5936"/>
            </CallParameter>
            <CallParameter functionParameter="FunctionParameter_299">
              <SourceParameter reference="Metabolite_8"/>
            </CallParameter>
            <CallParameter functionParameter="FunctionParameter_298">
              <SourceParameter reference="Metabolite_4"/>
            </CallParameter>
            <CallParameter functionParameter="FunctionParameter_297">
              <SourceParameter reference="Metabolite_11"/>
            </CallParameter>
          </ListOfCallParameters>
        </KineticLaw>
      </Reaction>
      <Reaction key="Reaction_13" name="DMT1_i expression" reversible="false" fast="false" addNoise="false">
        <MiriamAnnotation>
<rdf:RDF xmlns:rdf="http://www.w3.org/1999/02/22-rdf-syntax-ns#" />
        </MiriamAnnotation>
        <ListOfProducts>
          <Product metabolite="Metabolite_6" stoichiometry="1"/>
        </ListOfProducts>
        <ListOfModifiers>
          <Modifier metabolite="Metabolite_8" stoichiometry="1"/>
        </ListOfModifiers>
        <ListOfConstants>
          <Constant key="Parameter_5937" name="a" value="0"/>
          <Constant key="Parameter_5939" name="n" value="1"/>
          <Constant key="Parameter_5935" name="K" value="1.4e-11"/>
        </ListOfConstants>
        <KineticLaw function="Function_47" unitType="AmountPerTime" scalingCompartment="CN=Root,Model=Enterocyte mucosal block validation - Collins and Cegarra,Vector=Compartments[apical_mem]">
          <ListOfCallParameters>
            <CallParameter functionParameter="FunctionParameter_296">
              <SourceParameter reference="Parameter_5937"/>
            </CallParameter>
            <CallParameter functionParameter="FunctionParameter_295">
              <SourceParameter reference="Metabolite_8"/>
            </CallParameter>
            <CallParameter functionParameter="FunctionParameter_294">
              <SourceParameter reference="Parameter_5939"/>
            </CallParameter>
            <CallParameter functionParameter="FunctionParameter_293">
              <SourceParameter reference="Parameter_5935"/>
            </CallParameter>
          </ListOfCallParameters>
        </KineticLaw>
      </Reaction>
      <Reaction key="Reaction_14" name="DMT1_i degradation" reversible="false" fast="false" addNoise="false">
        <MiriamAnnotation>
<rdf:RDF xmlns:rdf="http://www.w3.org/1999/02/22-rdf-syntax-ns#" />
        </MiriamAnnotation>
        <ListOfSubstrates>
          <Substrate metabolite="Metabolite_6" stoichiometry="1"/>
        </ListOfSubstrates>
        <ListOfConstants>
          <Constant key="Parameter_5938" name="k1" value="0"/>
        </ListOfConstants>
        <KineticLaw function="Function_13" unitType="Default" scalingCompartment="CN=Root,Model=Enterocyte mucosal block validation - Collins and Cegarra,Vector=Compartments[apical_mem]">
          <ListOfCallParameters>
            <CallParameter functionParameter="FunctionParameter_80">
              <SourceParameter reference="Parameter_5938"/>
            </CallParameter>
            <CallParameter functionParameter="FunctionParameter_81">
              <SourceParameter reference="Metabolite_6"/>
            </CallParameter>
          </ListOfCallParameters>
        </KineticLaw>
      </Reaction>
      <Reaction key="Reaction_15" name="DMT1 degradation" reversible="false" fast="false" addNoise="false">
        <MiriamAnnotation>
<rdf:RDF xmlns:rdf="http://www.w3.org/1999/02/22-rdf-syntax-ns#" />
        </MiriamAnnotation>
        <ListOfSubstrates>
          <Substrate metabolite="Metabolite_5" stoichiometry="1"/>
        </ListOfSubstrates>
        <ListOfConstants>
          <Constant key="Parameter_6420" name="k1" value="0"/>
        </ListOfConstants>
        <KineticLaw function="Function_13" unitType="Default" scalingCompartment="CN=Root,Model=Enterocyte mucosal block validation - Collins and Cegarra,Vector=Compartments[apical_mem]">
          <ListOfCallParameters>
            <CallParameter functionParameter="FunctionParameter_80">
              <SourceParameter reference="Parameter_6420"/>
            </CallParameter>
            <CallParameter functionParameter="FunctionParameter_81">
              <SourceParameter reference="Metabolite_5"/>
            </CallParameter>
          </ListOfCallParameters>
        </KineticLaw>
      </Reaction>
      <Reaction key="Reaction_16" name="FPN iron transport_55" reversible="false" fast="false" addNoise="false">
        <MiriamAnnotation>
<rdf:RDF xmlns:rdf="http://www.w3.org/1999/02/22-rdf-syntax-ns#" />
        </MiriamAnnotation>
        <ListOfSubstrates>
          <Substrate metabolite="Metabolite_11" stoichiometry="1"/>
        </ListOfSubstrates>
        <ListOfProducts>
          <Product metabolite="Metabolite_12" stoichiometry="1"/>
        </ListOfProducts>
        <ListOfModifiers>
          <Modifier metabolite="Metabolite_9" stoichiometry="1"/>
        </ListOfModifiers>
        <ListOfConstants>
          <Constant key="Parameter_6421" name="kcat" value="1.88317"/>
          <Constant key="Parameter_6423" name="K" value="2.31608e-06"/>
          <Constant key="Parameter_6419" name="n" value="1"/>
        </ListOfConstants>
        <KineticLaw function="Function_44" unitType="ConcentrationPerTime" scalingCompartment="CN=Root,Model=Enterocyte mucosal block validation - Collins and Cegarra,Vector=Compartments[BLM]">
          <ListOfCallParameters>
            <CallParameter functionParameter="FunctionParameter_281">
              <SourceParameter reference="ModelValue_10"/>
            </CallParameter>
            <CallParameter functionParameter="FunctionParameter_282">
              <SourceParameter reference="Metabolite_9"/>
            </CallParameter>
            <CallParameter functionParameter="FunctionParameter_283">
              <SourceParameter reference="Metabolite_11"/>
            </CallParameter>
            <CallParameter functionParameter="FunctionParameter_280">
              <SourceParameter reference="ModelValue_20"/>
            </CallParameter>
            <CallParameter functionParameter="FunctionParameter_279">
              <SourceParameter reference="Parameter_6419"/>
            </CallParameter>
          </ListOfCallParameters>
        </KineticLaw>
      </Reaction>
      <Reaction key="Reaction_17" name="FT Fe reduction_55" reversible="false" fast="false" addNoise="false">
        <MiriamAnnotation>
<rdf:RDF xmlns:dcterms="http://purl.org/dc/terms/" xmlns:rdf="http://www.w3.org/1999/02/22-rdf-syntax-ns#">
  <rdf:Description rdf:about="#Reaction_17">
    <dcterms:created>
      <rdf:Description>
        <dcterms:W3CDTF>2021-04-30T15:34:52Z</dcterms:W3CDTF>
      </rdf:Description>
    </dcterms:created>
  </rdf:Description>
</rdf:RDF>
        </MiriamAnnotation>
        <ListOfSubstrates>
          <Substrate metabolite="Metabolite_13" stoichiometry="1"/>
        </ListOfSubstrates>
        <ListOfProducts>
          <Product metabolite="Metabolite_11" stoichiometry="2"/>
        </ListOfProducts>
        <ListOfConstants>
          <Constant key="Parameter_6422" name="k1" value="0.2605"/>
        </ListOfConstants>
        <KineticLaw function="Function_13" unitType="Default" scalingCompartment="CN=Root,Model=Enterocyte mucosal block validation - Collins and Cegarra,Vector=Compartments[cell]">
          <ListOfCallParameters>
            <CallParameter functionParameter="FunctionParameter_80">
              <SourceParameter reference="Parameter_6422"/>
            </CallParameter>
            <CallParameter functionParameter="FunctionParameter_81">
              <SourceParameter reference="Metabolite_13"/>
            </CallParameter>
          </ListOfCallParameters>
        </KineticLaw>
      </Reaction>
      <Reaction key="Reaction_18" name="FT core formation_55" reversible="false" fast="false" addNoise="false">
        <MiriamAnnotation>
<rdf:RDF xmlns:dcterms="http://purl.org/dc/terms/" xmlns:rdf="http://www.w3.org/1999/02/22-rdf-syntax-ns#">
  <rdf:Description rdf:about="#Reaction_18">
    <dcterms:created>
      <rdf:Description>
        <dcterms:W3CDTF>2021-04-30T15:34:53Z</dcterms:W3CDTF>
      </rdf:Description>
    </dcterms:created>
  </rdf:Description>
</rdf:RDF>
        </MiriamAnnotation>
        <ListOfSubstrates>
          <Substrate metabolite="Metabolite_13" stoichiometry="1"/>
        </ListOfSubstrates>
        <ListOfProducts>
          <Product metabolite="Metabolite_14" stoichiometry="2"/>
        </ListOfProducts>
        <ListOfModifiers>
          <Modifier metabolite="Metabolite_1" stoichiometry="1"/>
          <Modifier metabolite="Metabolite_14" stoichiometry="1"/>
        </ListOfModifiers>
        <ListOfConstants>
          <Constant key="Parameter_7255" name="k1" value="0.101564"/>
          <Constant key="Parameter_7256" name="k2" value="5e-06"/>
          <Constant key="Parameter_7258" name="k3" value="0.0046458"/>
          <Constant key="Parameter_7254" name="n" value="4"/>
          <Constant key="Parameter_7257" name="m" value="8"/>
          <Constant key="Parameter_4836" name="x" value="1141.44"/>
        </ListOfConstants>
        <KineticLaw function="Function_49" unitType="Default" scalingCompartment="CN=Root,Model=Enterocyte mucosal block validation - Collins and Cegarra,Vector=Compartments[cell]">
          <ListOfCallParameters>
            <CallParameter functionParameter="FunctionParameter_304">
              <SourceParameter reference="Parameter_7255"/>
            </CallParameter>
            <CallParameter functionParameter="FunctionParameter_303">
              <SourceParameter reference="Metabolite_13"/>
            </CallParameter>
            <CallParameter functionParameter="FunctionParameter_302">
              <SourceParameter reference="Metabolite_1"/>
            </CallParameter>
            <CallParameter functionParameter="FunctionParameter_301">
              <SourceParameter reference="Metabolite_14"/>
            </CallParameter>
            <CallParameter functionParameter="FunctionParameter_305">
              <SourceParameter reference="Parameter_7256"/>
            </CallParameter>
            <CallParameter functionParameter="FunctionParameter_306">
              <SourceParameter reference="Parameter_7258"/>
            </CallParameter>
            <CallParameter functionParameter="FunctionParameter_307">
              <SourceParameter reference="Parameter_7254"/>
            </CallParameter>
            <CallParameter functionParameter="FunctionParameter_308">
              <SourceParameter reference="Parameter_7257"/>
            </CallParameter>
            <CallParameter functionParameter="FunctionParameter_309">
              <SourceParameter reference="ModelValue_0"/>
            </CallParameter>
          </ListOfCallParameters>
        </KineticLaw>
      </Reaction>
      <Reaction key="Reaction_19" name="FT degradation core release_55" reversible="false" fast="false" addNoise="false">
        <MiriamAnnotation>
<rdf:RDF xmlns:rdf="http://www.w3.org/1999/02/22-rdf-syntax-ns#" />
        </MiriamAnnotation>
        <ListOfSubstrates>
          <Substrate metabolite="Metabolite_14" stoichiometry="1"/>
        </ListOfSubstrates>
        <ListOfProducts>
          <Product metabolite="Metabolite_11" stoichiometry="1"/>
        </ListOfProducts>
        <ListOfModifiers>
          <Modifier metabolite="Metabolite_0" stoichiometry="1"/>
        </ListOfModifiers>
        <ListOfConstants>
          <Constant key="Parameter_4837" name="K" value="5.4615e-06"/>
        </ListOfConstants>
        <KineticLaw function="Function_43" unitType="Default" scalingCompartment="CN=Root,Model=Enterocyte mucosal block validation - Collins and Cegarra,Vector=Compartments[cell]">
          <ListOfCallParameters>
            <CallParameter functionParameter="FunctionParameter_286">
              <SourceParameter reference="ModelValue_5"/>
            </CallParameter>
            <CallParameter functionParameter="FunctionParameter_285">
              <SourceParameter reference="Metabolite_14"/>
            </CallParameter>
            <CallParameter functionParameter="FunctionParameter_284">
              <SourceParameter reference="Metabolite_0"/>
            </CallParameter>
          </ListOfCallParameters>
        </KineticLaw>
      </Reaction>
      <Reaction key="Reaction_20" name="FT nucleation_55" reversible="false" fast="false" addNoise="false">
        <MiriamAnnotation>
<rdf:RDF xmlns:rdf="http://www.w3.org/1999/02/22-rdf-syntax-ns#" />
        </MiriamAnnotation>
        <ListOfSubstrates>
          <Substrate metabolite="Metabolite_13" stoichiometry="2"/>
        </ListOfSubstrates>
        <ListOfProducts>
          <Product metabolite="Metabolite_14" stoichiometry="4"/>
        </ListOfProducts>
        <ListOfModifiers>
          <Modifier metabolite="Metabolite_0" stoichiometry="1"/>
          <Modifier metabolite="Metabolite_14" stoichiometry="1"/>
        </ListOfModifiers>
        <ListOfConstants>
          <Constant key="Parameter_4839" name="k1" value="5e+07"/>
          <Constant key="Parameter_4835" name="L" value="0"/>
          <Constant key="Parameter_4838" name="rN" value="50"/>
          <Constant key="Parameter_6687" name="ki" value="0.000461598"/>
          <Constant key="Parameter_6688" name="n" value="4"/>
        </ListOfConstants>
        <KineticLaw function="Function_42" unitType="Default" scalingCompartment="CN=Root,Model=Enterocyte mucosal block validation - Collins and Cegarra,Vector=Compartments[cell]">
          <ListOfCallParameters>
            <CallParameter functionParameter="FunctionParameter_275">
              <SourceParameter reference="Parameter_4839"/>
            </CallParameter>
            <CallParameter functionParameter="FunctionParameter_274">
              <SourceParameter reference="Metabolite_13"/>
            </CallParameter>
            <CallParameter functionParameter="FunctionParameter_273">
              <SourceParameter reference="Metabolite_0"/>
            </CallParameter>
            <CallParameter functionParameter="FunctionParameter_272">
              <SourceParameter reference="ModelValue_2"/>
            </CallParameter>
            <CallParameter functionParameter="FunctionParameter_266">
              <SourceParameter reference="ModelValue_3"/>
            </CallParameter>
            <CallParameter functionParameter="FunctionParameter_276">
              <SourceParameter reference="Parameter_6687"/>
            </CallParameter>
            <CallParameter functionParameter="FunctionParameter_277">
              <SourceParameter reference="Parameter_6688"/>
            </CallParameter>
            <CallParameter functionParameter="FunctionParameter_278">
              <SourceParameter reference="Metabolite_14"/>
            </CallParameter>
          </ListOfCallParameters>
        </KineticLaw>
      </Reaction>
      <Reaction key="Reaction_21" name="FT Fe oxidation_55_half" reversible="false" fast="false" addNoise="false">
        <MiriamAnnotation>
<rdf:RDF xmlns:dcterms="http://purl.org/dc/terms/" xmlns:rdf="http://www.w3.org/1999/02/22-rdf-syntax-ns#">
  <rdf:Description rdf:about="#Reaction_21">
    <dcterms:created>
      <rdf:Description>
        <dcterms:W3CDTF>2021-04-30T15:34:52Z</dcterms:W3CDTF>
      </rdf:Description>
    </dcterms:created>
  </rdf:Description>
</rdf:RDF>
        </MiriamAnnotation>
        <ListOfSubstrates>
          <Substrate metabolite="Metabolite_11" stoichiometry="1"/>
          <Substrate metabolite="Metabolite_4" stoichiometry="1"/>
        </ListOfSubstrates>
        <ListOfProducts>
          <Product metabolite="Metabolite_15" stoichiometry="1"/>
        </ListOfProducts>
        <ListOfModifiers>
          <Modifier metabolite="Metabolite_0" stoichiometry="1"/>
          <Modifier metabolite="Metabolite_4" stoichiometry="1"/>
        </ListOfModifiers>
        <ListOfConstants>
          <Constant key="Parameter_6690" name="kcat" value="591"/>
          <Constant key="Parameter_6686" name="rO" value="2"/>
          <Constant key="Parameter_6689" name="n" value="1.3"/>
          <Constant key="Parameter_7942" name="H" value="24"/>
          <Constant key="Parameter_7943" name="a" value="1e-12"/>
          <Constant key="Parameter_7945" name="Km" value="0.00035"/>
        </ListOfConstants>
        <KineticLaw function="Function_50" unitType="Default" scalingCompartment="CN=Root,Model=Enterocyte mucosal block validation - Collins and Cegarra,Vector=Compartments[cell]">
          <ListOfCallParameters>
            <CallParameter functionParameter="FunctionParameter_318">
              <SourceParameter reference="Parameter_6690"/>
            </CallParameter>
            <CallParameter functionParameter="FunctionParameter_317">
              <SourceParameter reference="ModelValue_1"/>
            </CallParameter>
            <CallParameter functionParameter="FunctionParameter_316">
              <SourceParameter reference="Parameter_6686"/>
            </CallParameter>
            <CallParameter functionParameter="FunctionParameter_315">
              <SourceParameter reference="Metabolite_0"/>
            </CallParameter>
            <CallParameter functionParameter="FunctionParameter_314">
              <SourceParameter reference="Metabolite_11"/>
            </CallParameter>
            <CallParameter functionParameter="FunctionParameter_313">
              <SourceParameter reference="Metabolite_4"/>
            </CallParameter>
            <CallParameter functionParameter="FunctionParameter_312">
              <SourceParameter reference="Parameter_6689"/>
            </CallParameter>
            <CallParameter functionParameter="FunctionParameter_311">
              <SourceParameter reference="Parameter_7945"/>
            </CallParameter>
            <CallParameter functionParameter="FunctionParameter_310">
              <SourceParameter reference="Parameter_7943"/>
            </CallParameter>
          </ListOfCallParameters>
        </KineticLaw>
      </Reaction>
      <Reaction key="Reaction_22" name="FT core formation_55_half" reversible="false" fast="false" addNoise="false">
        <MiriamAnnotation>
<rdf:RDF xmlns:dcterms="http://purl.org/dc/terms/" xmlns:rdf="http://www.w3.org/1999/02/22-rdf-syntax-ns#">
  <rdf:Description rdf:about="#Reaction_22">
    <dcterms:created>
      <rdf:Description>
        <dcterms:W3CDTF>2021-04-30T15:34:53Z</dcterms:W3CDTF>
      </rdf:Description>
    </dcterms:created>
  </rdf:Description>
</rdf:RDF>
        </MiriamAnnotation>
        <ListOfSubstrates>
          <Substrate metabolite="Metabolite_15" stoichiometry="1"/>
        </ListOfSubstrates>
        <ListOfProducts>
          <Product metabolite="Metabolite_14" stoichiometry="1"/>
          <Product metabolite="Metabolite_1" stoichiometry="1"/>
        </ListOfProducts>
        <ListOfModifiers>
          <Modifier metabolite="Metabolite_1" stoichiometry="1"/>
          <Modifier metabolite="Metabolite_14" stoichiometry="1"/>
        </ListOfModifiers>
        <ListOfConstants>
          <Constant key="Parameter_7941" name="k1" value="0.101564"/>
          <Constant key="Parameter_7944" name="k2" value="5e-06"/>
          <Constant key="Parameter_7917" name="k3" value="0.0046458"/>
          <Constant key="Parameter_7918" name="n" value="4"/>
          <Constant key="Parameter_7920" name="m" value="8"/>
          <Constant key="Parameter_7916" name="x" value="1141.44"/>
        </ListOfConstants>
        <KineticLaw function="Function_49" unitType="Default" scalingCompartment="CN=Root,Model=Enterocyte mucosal block validation - Collins and Cegarra,Vector=Compartments[cell]">
          <ListOfCallParameters>
            <CallParameter functionParameter="FunctionParameter_304">
              <SourceParameter reference="Parameter_7941"/>
            </CallParameter>
            <CallParameter functionParameter="FunctionParameter_303">
              <SourceParameter reference="Metabolite_15"/>
            </CallParameter>
            <CallParameter functionParameter="FunctionParameter_302">
              <SourceParameter reference="Metabolite_1"/>
            </CallParameter>
            <CallParameter functionParameter="FunctionParameter_301">
              <SourceParameter reference="Metabolite_14"/>
            </CallParameter>
            <CallParameter functionParameter="FunctionParameter_305">
              <SourceParameter reference="Parameter_7944"/>
            </CallParameter>
            <CallParameter functionParameter="FunctionParameter_306">
              <SourceParameter reference="Parameter_7917"/>
            </CallParameter>
            <CallParameter functionParameter="FunctionParameter_307">
              <SourceParameter reference="Parameter_7918"/>
            </CallParameter>
            <CallParameter functionParameter="FunctionParameter_308">
              <SourceParameter reference="Parameter_7920"/>
            </CallParameter>
            <CallParameter functionParameter="FunctionParameter_309">
              <SourceParameter reference="ModelValue_0"/>
            </CallParameter>
          </ListOfCallParameters>
        </KineticLaw>
      </Reaction>
      <Reaction key="Reaction_23" name="FT Fe reduction_55_half" reversible="false" fast="false" addNoise="false">
        <MiriamAnnotation>
<rdf:RDF xmlns:dcterms="http://purl.org/dc/terms/" xmlns:rdf="http://www.w3.org/1999/02/22-rdf-syntax-ns#">
  <rdf:Description rdf:about="#Reaction_23">
    <dcterms:created>
      <rdf:Description>
        <dcterms:W3CDTF>2021-04-30T15:34:52Z</dcterms:W3CDTF>
      </rdf:Description>
    </dcterms:created>
  </rdf:Description>
</rdf:RDF>
        </MiriamAnnotation>
        <ListOfSubstrates>
          <Substrate metabolite="Metabolite_15" stoichiometry="1"/>
        </ListOfSubstrates>
        <ListOfProducts>
          <Product metabolite="Metabolite_4" stoichiometry="1"/>
          <Product metabolite="Metabolite_11" stoichiometry="1"/>
        </ListOfProducts>
        <ListOfConstants>
          <Constant key="Parameter_7919" name="k1" value="0.2605"/>
        </ListOfConstants>
        <KineticLaw function="Function_13" unitType="Default" scalingCompartment="CN=Root,Model=Enterocyte mucosal block validation - Collins and Cegarra,Vector=Compartments[cell]">
          <ListOfCallParameters>
            <CallParameter functionParameter="FunctionParameter_80">
              <SourceParameter reference="Parameter_7919"/>
            </CallParameter>
            <CallParameter functionParameter="FunctionParameter_81">
              <SourceParameter reference="Metabolite_15"/>
            </CallParameter>
          </ListOfCallParameters>
        </KineticLaw>
      </Reaction>
      <Reaction key="Reaction_24" name="FT Fe oxidation" reversible="false" fast="false" addNoise="false">
        <MiriamAnnotation>
<rdf:RDF xmlns:dcterms="http://purl.org/dc/terms/" xmlns:rdf="http://www.w3.org/1999/02/22-rdf-syntax-ns#">
  <rdf:Description rdf:about="#Reaction_24">
    <dcterms:created>
      <rdf:Description>
        <dcterms:W3CDTF>2021-04-30T15:34:52Z</dcterms:W3CDTF>
      </rdf:Description>
    </dcterms:created>
  </rdf:Description>
</rdf:RDF>
        </MiriamAnnotation>
        <ListOfSubstrates>
          <Substrate metabolite="Metabolite_4" stoichiometry="2"/>
        </ListOfSubstrates>
        <ListOfProducts>
          <Product metabolite="Metabolite_2" stoichiometry="1"/>
        </ListOfProducts>
        <ListOfModifiers>
          <Modifier metabolite="Metabolite_0" stoichiometry="1"/>
        </ListOfModifiers>
        <ListOfConstants>
          <Constant key="Parameter_6748" name="kcat" value="591"/>
          <Constant key="Parameter_6749" name="H" value="24"/>
          <Constant key="Parameter_6751" name="rO" value="2"/>
          <Constant key="Parameter_6747" name="n" value="1.3"/>
          <Constant key="Parameter_6750" name="Km" value="0.00035"/>
        </ListOfConstants>
        <KineticLaw function="Function_51" unitType="Default" scalingCompartment="CN=Root,Model=Enterocyte mucosal block validation - Collins and Cegarra,Vector=Compartments[cell]">
          <ListOfCallParameters>
            <CallParameter functionParameter="FunctionParameter_327">
              <SourceParameter reference="Parameter_6748"/>
            </CallParameter>
            <CallParameter functionParameter="FunctionParameter_326">
              <SourceParameter reference="ModelValue_1"/>
            </CallParameter>
            <CallParameter functionParameter="FunctionParameter_325">
              <SourceParameter reference="Parameter_6751"/>
            </CallParameter>
            <CallParameter functionParameter="FunctionParameter_324">
              <SourceParameter reference="Metabolite_0"/>
            </CallParameter>
            <CallParameter functionParameter="FunctionParameter_323">
              <SourceParameter reference="Metabolite_4"/>
            </CallParameter>
            <CallParameter functionParameter="FunctionParameter_322">
              <SourceParameter reference="Parameter_6747"/>
            </CallParameter>
            <CallParameter functionParameter="FunctionParameter_321">
              <SourceParameter reference="Parameter_6750"/>
            </CallParameter>
          </ListOfCallParameters>
        </KineticLaw>
      </Reaction>
      <Reaction key="Reaction_25" name="FT Fe oxidation_55" reversible="false" fast="false" addNoise="false">
        <MiriamAnnotation>
<rdf:RDF xmlns:dcterms="http://purl.org/dc/terms/" xmlns:rdf="http://www.w3.org/1999/02/22-rdf-syntax-ns#">
  <rdf:Description rdf:about="#Reaction_25">
    <dcterms:created>
      <rdf:Description>
        <dcterms:W3CDTF>2021-04-30T15:34:52Z</dcterms:W3CDTF>
      </rdf:Description>
    </dcterms:created>
  </rdf:Description>
</rdf:RDF>
        </MiriamAnnotation>
        <ListOfSubstrates>
          <Substrate metabolite="Metabolite_11" stoichiometry="2"/>
        </ListOfSubstrates>
        <ListOfProducts>
          <Product metabolite="Metabolite_13" stoichiometry="1"/>
        </ListOfProducts>
        <ListOfModifiers>
          <Modifier metabolite="Metabolite_0" stoichiometry="1"/>
        </ListOfModifiers>
        <ListOfConstants>
          <Constant key="Parameter_6536" name="kcat" value="591"/>
          <Constant key="Parameter_6537" name="n" value="1.3"/>
          <Constant key="Parameter_6539" name="Km" value="0.00035"/>
          <Constant key="Parameter_6535" name="H" value="24"/>
          <Constant key="Parameter_6538" name="rO" value="2"/>
        </ListOfConstants>
        <KineticLaw function="Function_51" unitType="Default" scalingCompartment="CN=Root,Model=Enterocyte mucosal block validation - Collins and Cegarra,Vector=Compartments[cell]">
          <ListOfCallParameters>
            <CallParameter functionParameter="FunctionParameter_327">
              <SourceParameter reference="Parameter_6536"/>
            </CallParameter>
            <CallParameter functionParameter="FunctionParameter_326">
              <SourceParameter reference="ModelValue_1"/>
            </CallParameter>
            <CallParameter functionParameter="FunctionParameter_325">
              <SourceParameter reference="ModelValue_4"/>
            </CallParameter>
            <CallParameter functionParameter="FunctionParameter_324">
              <SourceParameter reference="Metabolite_0"/>
            </CallParameter>
            <CallParameter functionParameter="FunctionParameter_323">
              <SourceParameter reference="Metabolite_11"/>
            </CallParameter>
            <CallParameter functionParameter="FunctionParameter_322">
              <SourceParameter reference="Parameter_6537"/>
            </CallParameter>
            <CallParameter functionParameter="FunctionParameter_321">
              <SourceParameter reference="Parameter_6539"/>
            </CallParameter>
          </ListOfCallParameters>
        </KineticLaw>
      </Reaction>
      <Reaction key="Reaction_26" name="DMT1 iron transport" reversible="false" fast="false" addNoise="false">
        <MiriamAnnotation>
<rdf:RDF xmlns:dcterms="http://purl.org/dc/terms/" xmlns:rdf="http://www.w3.org/1999/02/22-rdf-syntax-ns#">
  <rdf:Description rdf:about="#Reaction_26">
    <dcterms:created>
      <rdf:Description>
        <dcterms:W3CDTF>2020-12-14T15:10:00Z</dcterms:W3CDTF>
      </rdf:Description>
    </dcterms:created>
  </rdf:Description>
</rdf:RDF>
        </MiriamAnnotation>
        <ListOfSubstrates>
          <Substrate metabolite="Metabolite_16" stoichiometry="1"/>
        </ListOfSubstrates>
        <ListOfProducts>
          <Product metabolite="Metabolite_4" stoichiometry="1"/>
        </ListOfProducts>
        <ListOfModifiers>
          <Modifier metabolite="Metabolite_5" stoichiometry="1"/>
        </ListOfModifiers>
        <ListOfConstants>
          <Constant key="Parameter_8577" name="K" value="2.835"/>
          <Constant key="Parameter_8578" name="kcat" value="6844.7"/>
          <Constant key="Parameter_8580" name="n" value="1"/>
        </ListOfConstants>
        <KineticLaw function="Function_44" unitType="ConcentrationPerTime" scalingCompartment="CN=Root,Model=Enterocyte mucosal block validation - Collins and Cegarra,Vector=Compartments[apical_mem]">
          <ListOfCallParameters>
            <CallParameter functionParameter="FunctionParameter_281">
              <SourceParameter reference="ModelValue_12"/>
            </CallParameter>
            <CallParameter functionParameter="FunctionParameter_282">
              <SourceParameter reference="Metabolite_5"/>
            </CallParameter>
            <CallParameter functionParameter="FunctionParameter_283">
              <SourceParameter reference="Metabolite_16"/>
            </CallParameter>
            <CallParameter functionParameter="FunctionParameter_280">
              <SourceParameter reference="Parameter_8577"/>
            </CallParameter>
            <CallParameter functionParameter="FunctionParameter_279">
              <SourceParameter reference="Parameter_8580"/>
            </CallParameter>
          </ListOfCallParameters>
        </KineticLaw>
      </Reaction>
      <Reaction key="Reaction_27" name="Fe basal uptake" reversible="false" fast="false" addNoise="false">
        <MiriamAnnotation>
<rdf:RDF xmlns:rdf="http://www.w3.org/1999/02/22-rdf-syntax-ns#" />
        </MiriamAnnotation>
        <ListOfSubstrates>
          <Substrate metabolite="Metabolite_7" stoichiometry="1"/>
        </ListOfSubstrates>
        <ListOfProducts>
          <Product metabolite="Metabolite_4" stoichiometry="1"/>
        </ListOfProducts>
        <ListOfConstants>
          <Constant key="Parameter_8576" name="k1" value="2.22055e-16"/>
        </ListOfConstants>
        <KineticLaw function="Function_13" unitType="Default">
          <ListOfCallParameters>
            <CallParameter functionParameter="FunctionParameter_80">
              <SourceParameter reference="ModelValue_7"/>
            </CallParameter>
            <CallParameter functionParameter="FunctionParameter_81">
              <SourceParameter reference="Metabolite_7"/>
            </CallParameter>
          </ListOfCallParameters>
        </KineticLaw>
      </Reaction>
      <Reaction key="Reaction_28" name="Fe basal uptake_55" reversible="false" fast="false" addNoise="false">
        <MiriamAnnotation>
<rdf:RDF xmlns:rdf="http://www.w3.org/1999/02/22-rdf-syntax-ns#" />
        </MiriamAnnotation>
        <ListOfSubstrates>
          <Substrate metabolite="Metabolite_12" stoichiometry="1"/>
        </ListOfSubstrates>
        <ListOfProducts>
          <Product metabolite="Metabolite_11" stoichiometry="1"/>
        </ListOfProducts>
        <ListOfConstants>
          <Constant key="Parameter_8579" name="k1" value="2.22055e-16"/>
        </ListOfConstants>
        <KineticLaw function="Function_13" unitType="Default">
          <ListOfCallParameters>
            <CallParameter functionParameter="FunctionParameter_80">
              <SourceParameter reference="ModelValue_7"/>
            </CallParameter>
            <CallParameter functionParameter="FunctionParameter_81">
              <SourceParameter reference="Metabolite_12"/>
            </CallParameter>
          </ListOfCallParameters>
        </KineticLaw>
      </Reaction>
      <Reaction key="Reaction_29" name="paracellular fe transport" reversible="true" fast="false" addNoise="false">
        <MiriamAnnotation>
<rdf:RDF xmlns:rdf="http://www.w3.org/1999/02/22-rdf-syntax-ns#" />
        </MiriamAnnotation>
        <ListOfSubstrates>
          <Substrate metabolite="Metabolite_16" stoichiometry="1"/>
        </ListOfSubstrates>
        <ListOfProducts>
          <Product metabolite="Metabolite_7" stoichiometry="1"/>
        </ListOfProducts>
        <ListOfConstants>
          <Constant key="Parameter_8052" name="k1" value="3.87951e-22"/>
          <Constant key="Parameter_8053" name="k2" value="3.1746e-15"/>
        </ListOfConstants>
        <KineticLaw function="Function_14" unitType="Default">
          <ListOfCallParameters>
            <CallParameter functionParameter="FunctionParameter_69">
              <SourceParameter reference="ModelValue_8"/>
            </CallParameter>
            <CallParameter functionParameter="FunctionParameter_68">
              <SourceParameter reference="Metabolite_16"/>
            </CallParameter>
            <CallParameter functionParameter="FunctionParameter_78">
              <SourceParameter reference="ModelValue_9"/>
            </CallParameter>
            <CallParameter functionParameter="FunctionParameter_79">
              <SourceParameter reference="Metabolite_7"/>
            </CallParameter>
          </ListOfCallParameters>
        </KineticLaw>
      </Reaction>
      <Reaction key="Reaction_30" name="paracellular fe transport_55" reversible="true" fast="false" addNoise="false">
        <MiriamAnnotation>
<rdf:RDF xmlns:rdf="http://www.w3.org/1999/02/22-rdf-syntax-ns#" />
        </MiriamAnnotation>
        <ListOfSubstrates>
          <Substrate metabolite="Metabolite_3" stoichiometry="1"/>
        </ListOfSubstrates>
        <ListOfProducts>
          <Product metabolite="Metabolite_12" stoichiometry="1"/>
        </ListOfProducts>
        <ListOfConstants>
          <Constant key="Parameter_8055" name="k1" value="3.87951e-22"/>
          <Constant key="Parameter_8051" name="k2" value="3.1746e-15"/>
        </ListOfConstants>
        <KineticLaw function="Function_14" unitType="Default">
          <ListOfCallParameters>
            <CallParameter functionParameter="FunctionParameter_69">
              <SourceParameter reference="ModelValue_8"/>
            </CallParameter>
            <CallParameter functionParameter="FunctionParameter_68">
              <SourceParameter reference="Metabolite_3"/>
            </CallParameter>
            <CallParameter functionParameter="FunctionParameter_78">
              <SourceParameter reference="ModelValue_9"/>
            </CallParameter>
            <CallParameter functionParameter="FunctionParameter_79">
              <SourceParameter reference="Metabolite_12"/>
            </CallParameter>
          </ListOfCallParameters>
        </KineticLaw>
      </Reaction>
    </ListOfReactions>
    <ListOfEvents>
      <Event key="Event_0" name="event" fireAtInitialTime="0" persistentTrigger="0">
        <MiriamAnnotation>
<rdf:RDF xmlns:rdf="http://www.w3.org/1999/02/22-rdf-syntax-ns#" />
        </MiriamAnnotation>
        <TriggerExpression>
          &lt;CN=Root,Model=Enterocyte mucosal block validation - Collins and Cegarra,Reference=Time> > 1e6
        </TriggerExpression>
        <ListOfAssignments>
          <Assignment target="CN=Root,Model=Enterocyte mucosal block validation - Collins and Cegarra,Vector=Compartments[upper],Vector=Metabolites[Fe_upper]" targetKey="Metabolite_16">
            <Expression>
              &lt;CN=Root,Model=Enterocyte mucosal block validation - Collins and Cegarra,Vector=Values[dose-fe],Reference=Value>*3.15e6
            </Expression>
          </Assignment>
          <Assignment target="CN=Root,Model=Enterocyte mucosal block validation - Collins and Cegarra,Vector=Compartments[upper],Vector=Metabolites[Fe_upper_55]" targetKey="Metabolite_3">
            <Expression>
              &lt;CN=Root,Model=Enterocyte mucosal block validation - Collins and Cegarra,Vector=Values[dose-fe55],Reference=Value>*3.15e6
            </Expression>
          </Assignment>
          <Assignment target="CN=Root,Model=Enterocyte mucosal block validation - Collins and Cegarra,Vector=Compartments[BLM],Vector=Metabolites[FPN]" targetKey="Metabolite_9">
            <Expression>
              &lt;CN=Root,Model=Enterocyte mucosal block validation - Collins and Cegarra,Vector=Values[fpn],Reference=Value>
            </Expression>
          </Assignment>
        </ListOfAssignments>
      </Event>
      <Event key="Event_1" name="event2" fireAtInitialTime="0" persistentTrigger="0">
        <MiriamAnnotation>
<rdf:RDF xmlns:rdf="http://www.w3.org/1999/02/22-rdf-syntax-ns#" />
        </MiriamAnnotation>
        <TriggerExpression>
          &lt;CN=Root,Model=Enterocyte mucosal block validation - Collins and Cegarra,Reference=Time> > 1e6+900 and &lt;CN=Root,Model=Enterocyte mucosal block validation - Collins and Cegarra,Vector=Values[eventrun],Reference=InitialValue> > 0
        </TriggerExpression>
        <ListOfAssignments>
          <Assignment target="CN=Root,Model=Enterocyte mucosal block validation - Collins and Cegarra,Vector=Compartments[upper],Vector=Metabolites[Fe_upper]" targetKey="Metabolite_16">
            <Expression>
              &lt;CN=Root,Model=Enterocyte mucosal block validation - Collins and Cegarra,Vector=Values[dose-fe],Reference=Value>*3.15e6
            </Expression>
          </Assignment>
          <Assignment target="CN=Root,Model=Enterocyte mucosal block validation - Collins and Cegarra,Vector=Compartments[upper],Vector=Metabolites[Fe_upper_55]" targetKey="Metabolite_3">
            <Expression>
              &lt;CN=Root,Model=Enterocyte mucosal block validation - Collins and Cegarra,Vector=Values[dose-fe55],Reference=Value>*3.15e6
            </Expression>
          </Assignment>
          <Assignment target="CN=Root,Model=Enterocyte mucosal block validation - Collins and Cegarra,Vector=Compartments[BLM],Vector=Metabolites[FPN]" targetKey="Metabolite_9">
            <Expression>
              &lt;CN=Root,Model=Enterocyte mucosal block validation - Collins and Cegarra,Vector=Values[fpn],Reference=Value>
            </Expression>
          </Assignment>
        </ListOfAssignments>
      </Event>
    </ListOfEvents>
    <ListOfModelParameterSets activeSet="ModelParameterSet_1">
      <ModelParameterSet key="ModelParameterSet_1" name="Initial State">
        <MiriamAnnotation>
<rdf:RDF
xmlns:dcterms="http://purl.org/dc/terms/"
xmlns:rdf="http://www.w3.org/1999/02/22-rdf-syntax-ns#">
<rdf:Description rdf:about="#ModelParameterSet_1">
</rdf:Description>
</rdf:RDF>
        </MiriamAnnotation>
        <ModelParameterGroup cn="String=Initial Time" type="Group">
          <ModelParameter cn="CN=Root,Model=Enterocyte mucosal block validation - Collins and Cegarra" value="0" type="Model" simulationType="time"/>
        </ModelParameterGroup>
        <ModelParameterGroup cn="String=Initial Compartment Sizes" type="Group">
          <ModelParameter cn="CN=Root,Model=Enterocyte mucosal block validation - Collins and Cegarra,Vector=Compartments[cell]" value="1.4000000000000001e-12" type="Compartment" simulationType="fixed"/>
          <ModelParameter cn="CN=Root,Model=Enterocyte mucosal block validation - Collins and Cegarra,Vector=Compartments[apical_mem]" value="1.5e-05" type="Compartment" simulationType="fixed"/>
          <ModelParameter cn="CN=Root,Model=Enterocyte mucosal block validation - Collins and Cegarra,Vector=Compartments[upper]" value="6.6699999999999997e-10" type="Compartment" simulationType="fixed"/>
          <ModelParameter cn="CN=Root,Model=Enterocyte mucosal block validation - Collins and Cegarra,Vector=Compartments[lower]" value="8.5700000000000004e-10" type="Compartment" simulationType="fixed"/>
          <ModelParameter cn="CN=Root,Model=Enterocyte mucosal block validation - Collins and Cegarra,Vector=Compartments[BLM]" value="1.4999999999999999e-07" type="Compartment" simulationType="fixed"/>
        </ModelParameterGroup>
        <ModelParameterGroup cn="String=Initial Species Values" type="Group">
          <ModelParameter cn="CN=Root,Model=Enterocyte mucosal block validation - Collins and Cegarra,Vector=Compartments[cell],Vector=Metabolites[FT-cage]" value="4189.4220436045271" type="Species" simulationType="reactions"/>
          <ModelParameter cn="CN=Root,Model=Enterocyte mucosal block validation - Collins and Cegarra,Vector=Compartments[cell],Vector=Metabolites[core]" value="4781973.8974519512" type="Species" simulationType="reactions">
            <InitialExpression>
              &lt;CN=Root,Model=Enterocyte mucosal block validation - Collins and Cegarra,Vector=Values[atoms-per-cage_initial],Reference=InitialValue>*&lt;CN=Root,Model=Enterocyte mucosal block validation - Collins and Cegarra,Vector=Compartments[cell],Vector=Metabolites[FT-cage],Reference=InitialConcentration>
            </InitialExpression>
          </ModelParameter>
          <ModelParameter cn="CN=Root,Model=Enterocyte mucosal block validation - Collins and Cegarra,Vector=Compartments[cell],Vector=Metabolites[DFP]" value="249.67238793174391" type="Species" simulationType="reactions"/>
          <ModelParameter cn="CN=Root,Model=Enterocyte mucosal block validation - Collins and Cegarra,Vector=Compartments[upper],Vector=Metabolites[Fe_upper_55]" value="0" type="Species" simulationType="reactions"/>
          <ModelParameter cn="CN=Root,Model=Enterocyte mucosal block validation - Collins and Cegarra,Vector=Compartments[cell],Vector=Metabolites[LIP]" value="100769.64283655437" type="Species" simulationType="reactions"/>
          <ModelParameter cn="CN=Root,Model=Enterocyte mucosal block validation - Collins and Cegarra,Vector=Compartments[apical_mem],Vector=Metabolites[DMT1]" value="26604393.214769375" type="Species" simulationType="reactions"/>
          <ModelParameter cn="CN=Root,Model=Enterocyte mucosal block validation - Collins and Cegarra,Vector=Compartments[apical_mem],Vector=Metabolites[DMT1_i]" value="18562009.031158324" type="Species" simulationType="reactions"/>
          <ModelParameter cn="CN=Root,Model=Enterocyte mucosal block validation - Collins and Cegarra,Vector=Compartments[lower],Vector=Metabolites[Fe_lower]" value="0" type="Species" simulationType="reactions"/>
          <ModelParameter cn="CN=Root,Model=Enterocyte mucosal block validation - Collins and Cegarra,Vector=Compartments[cell],Vector=Metabolites[IRPs_a]" value="64.208539321758835" type="Species" simulationType="reactions"/>
          <ModelParameter cn="CN=Root,Model=Enterocyte mucosal block validation - Collins and Cegarra,Vector=Compartments[BLM],Vector=Metabolites[FPN]" value="0" type="Species" simulationType="reactions"/>
          <ModelParameter cn="CN=Root,Model=Enterocyte mucosal block validation - Collins and Cegarra,Vector=Compartments[cell],Vector=Metabolites[IRPs_i]" value="6.6118371565611369" type="Species" simulationType="reactions"/>
          <ModelParameter cn="CN=Root,Model=Enterocyte mucosal block validation - Collins and Cegarra,Vector=Compartments[cell],Vector=Metabolites[LIP_55]" value="0" type="Species" simulationType="reactions"/>
          <ModelParameter cn="CN=Root,Model=Enterocyte mucosal block validation - Collins and Cegarra,Vector=Compartments[lower],Vector=Metabolites[Fe_lower_55]" value="0" type="Species" simulationType="reactions"/>
          <ModelParameter cn="CN=Root,Model=Enterocyte mucosal block validation - Collins and Cegarra,Vector=Compartments[cell],Vector=Metabolites[DFP_55]" value="0" type="Species" simulationType="reactions"/>
          <ModelParameter cn="CN=Root,Model=Enterocyte mucosal block validation - Collins and Cegarra,Vector=Compartments[cell],Vector=Metabolites[core_55]" value="0" type="Species" simulationType="reactions"/>
          <ModelParameter cn="CN=Root,Model=Enterocyte mucosal block validation - Collins and Cegarra,Vector=Compartments[cell],Vector=Metabolites[DFP_55_half]" value="0" type="Species" simulationType="reactions"/>
          <ModelParameter cn="CN=Root,Model=Enterocyte mucosal block validation - Collins and Cegarra,Vector=Compartments[upper],Vector=Metabolites[Fe_upper]" value="15183382.857119821" type="Species" simulationType="reactions"/>
        </ModelParameterGroup>
        <ModelParameterGroup cn="String=Initial Global Quantities" type="Group">
          <ModelParameter cn="CN=Root,Model=Enterocyte mucosal block validation - Collins and Cegarra,Vector=Values[atoms-per-cage_transient]" value="1141.4400000000001" type="ModelValue" simulationType="assignment"/>
          <ModelParameter cn="CN=Root,Model=Enterocyte mucosal block validation - Collins and Cegarra,Vector=Values[H]" value="24" type="ModelValue" simulationType="fixed"/>
          <ModelParameter cn="CN=Root,Model=Enterocyte mucosal block validation - Collins and Cegarra,Vector=Values[L]" value="0" type="ModelValue" simulationType="assignment"/>
          <ModelParameter cn="CN=Root,Model=Enterocyte mucosal block validation - Collins and Cegarra,Vector=Values[rN]" value="50" type="ModelValue" simulationType="fixed"/>
          <ModelParameter cn="CN=Root,Model=Enterocyte mucosal block validation - Collins and Cegarra,Vector=Values[rO]" value="2" type="ModelValue" simulationType="fixed"/>
          <ModelParameter cn="CN=Root,Model=Enterocyte mucosal block validation - Collins and Cegarra,Vector=Values[kdecay_FT]" value="5.4614995849999998e-06" type="ModelValue" simulationType="fixed"/>
          <ModelParameter cn="CN=Root,Model=Enterocyte mucosal block validation - Collins and Cegarra,Vector=Values[atoms-per-cage_initial]" value="1141.4400000000001" type="ModelValue" simulationType="fixed"/>
          <ModelParameter cn="CN=Root,Model=Enterocyte mucosal block validation - Collins and Cegarra,Vector=Values[fe_basal_uptake]" value="2.2205460999999999e-16" type="ModelValue" simulationType="fixed"/>
          <ModelParameter cn="CN=Root,Model=Enterocyte mucosal block validation - Collins and Cegarra,Vector=Values[paraceullar_KF]" value="3.8795067000000002e-22" type="ModelValue" simulationType="fixed"/>
          <ModelParameter cn="CN=Root,Model=Enterocyte mucosal block validation - Collins and Cegarra,Vector=Values[paraceullar_KR]" value="3.1746032000000002e-15" type="ModelValue" simulationType="fixed"/>
          <ModelParameter cn="CN=Root,Model=Enterocyte mucosal block validation - Collins and Cegarra,Vector=Values[FPN_kcat]" value="1.8831738929999999" type="ModelValue" simulationType="fixed"/>
          <ModelParameter cn="CN=Root,Model=Enterocyte mucosal block validation - Collins and Cegarra,Vector=Values[cell_Fe55]" value="0" type="ModelValue" simulationType="assignment"/>
          <ModelParameter cn="CN=Root,Model=Enterocyte mucosal block validation - Collins and Cegarra,Vector=Values[dmt1_kcat]" value="6844.7008429999996" type="ModelValue" simulationType="fixed"/>
          <ModelParameter cn="CN=Root,Model=Enterocyte mucosal block validation - Collins and Cegarra,Vector=Values[fe55_mols_cell]" value="0" type="ModelValue" simulationType="assignment"/>
          <ModelParameter cn="CN=Root,Model=Enterocyte mucosal block validation - Collins and Cegarra,Vector=Values[fe55_mols_upper]" value="0" type="ModelValue" simulationType="assignment"/>
          <ModelParameter cn="CN=Root,Model=Enterocyte mucosal block validation - Collins and Cegarra,Vector=Values[fe55_mols_lower]" value="0" type="ModelValue" simulationType="assignment"/>
          <ModelParameter cn="CN=Root,Model=Enterocyte mucosal block validation - Collins and Cegarra,Vector=Values[LIPsummm]" value="1.1952280430000002e-07" type="ModelValue" simulationType="assignment"/>
          <ModelParameter cn="CN=Root,Model=Enterocyte mucosal block validation - Collins and Cegarra,Vector=Values[fpn]" value="1e-13" type="ModelValue" simulationType="fixed"/>
          <ModelParameter cn="CN=Root,Model=Enterocyte mucosal block validation - Collins and Cegarra,Vector=Values[dose-fe]" value="0" type="ModelValue" simulationType="fixed"/>
          <ModelParameter cn="CN=Root,Model=Enterocyte mucosal block validation - Collins and Cegarra,Vector=Values[dose-fe55]" value="1.685604e-14" type="ModelValue" simulationType="fixed"/>
          <ModelParameter cn="CN=Root,Model=Enterocyte mucosal block validation - Collins and Cegarra,Vector=Values[fpn_km]" value="2.3160847790000001e-06" type="ModelValue" simulationType="fixed"/>
          <ModelParameter cn="CN=Root,Model=Enterocyte mucosal block validation - Collins and Cegarra,Vector=Values[uptake_55]" value="0" type="ModelValue" simulationType="assignment"/>
          <ModelParameter cn="CN=Root,Model=Enterocyte mucosal block validation - Collins and Cegarra,Vector=Values[dose_fe_55_adjusted]" value="5.3096526000000003e-08" type="ModelValue" simulationType="assignment"/>
          <ModelParameter cn="CN=Root,Model=Enterocyte mucosal block validation - Collins and Cegarra,Vector=Values[eventrun]" value="1" type="ModelValue" simulationType="fixed"/>
          <ModelParameter cn="CN=Root,Model=Enterocyte mucosal block validation - Collins and Cegarra,Vector=Values[L_to_get_to_20uM]" value="3.9710774202922609e-06" type="ModelValue" simulationType="assignment"/>
        </ModelParameterGroup>
        <ModelParameterGroup cn="String=Kinetic Parameters" type="Group">
          <ModelParameterGroup cn="CN=Root,Model=Enterocyte mucosal block validation - Collins and Cegarra,Vector=Reactions[FT core formation]" type="Reaction">
            <ModelParameter cn="CN=Root,Model=Enterocyte mucosal block validation - Collins and Cegarra,Vector=Reactions[FT core formation],ParameterGroup=Parameters,Parameter=k1" value="0.101564" type="ReactionParameter" simulationType="fixed"/>
            <ModelParameter cn="CN=Root,Model=Enterocyte mucosal block validation - Collins and Cegarra,Vector=Reactions[FT core formation],ParameterGroup=Parameters,Parameter=k2" value="5.0000000000000004e-06" type="ReactionParameter" simulationType="fixed"/>
            <ModelParameter cn="CN=Root,Model=Enterocyte mucosal block validation - Collins and Cegarra,Vector=Reactions[FT core formation],ParameterGroup=Parameters,Parameter=k3" value="0.0046458000000000003" type="ReactionParameter" simulationType="fixed"/>
            <ModelParameter cn="CN=Root,Model=Enterocyte mucosal block validation - Collins and Cegarra,Vector=Reactions[FT core formation],ParameterGroup=Parameters,Parameter=n" value="4" type="ReactionParameter" simulationType="fixed"/>
            <ModelParameter cn="CN=Root,Model=Enterocyte mucosal block validation - Collins and Cegarra,Vector=Reactions[FT core formation],ParameterGroup=Parameters,Parameter=m" value="8" type="ReactionParameter" simulationType="fixed"/>
            <ModelParameter cn="CN=Root,Model=Enterocyte mucosal block validation - Collins and Cegarra,Vector=Reactions[FT core formation],ParameterGroup=Parameters,Parameter=x" value="1141.4400000000001" type="ReactionParameter" simulationType="assignment">
              <InitialExpression>
                &lt;CN=Root,Model=Enterocyte mucosal block validation - Collins and Cegarra,Vector=Values[atoms-per-cage_transient],Reference=InitialValue>
              </InitialExpression>
            </ModelParameter>
          </ModelParameterGroup>
          <ModelParameterGroup cn="CN=Root,Model=Enterocyte mucosal block validation - Collins and Cegarra,Vector=Reactions[FT Fe reduction]" type="Reaction">
            <ModelParameter cn="CN=Root,Model=Enterocyte mucosal block validation - Collins and Cegarra,Vector=Reactions[FT Fe reduction],ParameterGroup=Parameters,Parameter=k1" value="0.26050000000000001" type="ReactionParameter" simulationType="fixed"/>
          </ModelParameterGroup>
          <ModelParameterGroup cn="CN=Root,Model=Enterocyte mucosal block validation - Collins and Cegarra,Vector=Reactions[FT nucleation]" type="Reaction">
            <ModelParameter cn="CN=Root,Model=Enterocyte mucosal block validation - Collins and Cegarra,Vector=Reactions[FT nucleation],ParameterGroup=Parameters,Parameter=k1" value="50000000" type="ReactionParameter" simulationType="fixed"/>
            <ModelParameter cn="CN=Root,Model=Enterocyte mucosal block validation - Collins and Cegarra,Vector=Reactions[FT nucleation],ParameterGroup=Parameters,Parameter=ki" value="0.00046159800000000002" type="ReactionParameter" simulationType="fixed"/>
            <ModelParameter cn="CN=Root,Model=Enterocyte mucosal block validation - Collins and Cegarra,Vector=Reactions[FT nucleation],ParameterGroup=Parameters,Parameter=n" value="4" type="ReactionParameter" simulationType="fixed"/>
            <ModelParameter cn="CN=Root,Model=Enterocyte mucosal block validation - Collins and Cegarra,Vector=Reactions[FT nucleation],ParameterGroup=Parameters,Parameter=L" value="0" type="ReactionParameter" simulationType="assignment">
              <InitialExpression>
                &lt;CN=Root,Model=Enterocyte mucosal block validation - Collins and Cegarra,Vector=Values[L],Reference=InitialValue>
              </InitialExpression>
            </ModelParameter>
            <ModelParameter cn="CN=Root,Model=Enterocyte mucosal block validation - Collins and Cegarra,Vector=Reactions[FT nucleation],ParameterGroup=Parameters,Parameter=rN" value="50" type="ReactionParameter" simulationType="assignment">
              <InitialExpression>
                &lt;CN=Root,Model=Enterocyte mucosal block validation - Collins and Cegarra,Vector=Values[rN],Reference=InitialValue>
              </InitialExpression>
            </ModelParameter>
          </ModelParameterGroup>
          <ModelParameterGroup cn="CN=Root,Model=Enterocyte mucosal block validation - Collins and Cegarra,Vector=Reactions[FT degradation]" type="Reaction">
            <ModelParameter cn="CN=Root,Model=Enterocyte mucosal block validation - Collins and Cegarra,Vector=Reactions[FT degradation],ParameterGroup=Parameters,Parameter=k1" value="5.4614995849999998e-06" type="ReactionParameter" simulationType="assignment">
              <InitialExpression>
                &lt;CN=Root,Model=Enterocyte mucosal block validation - Collins and Cegarra,Vector=Values[kdecay_FT],Reference=InitialValue>
              </InitialExpression>
            </ModelParameter>
          </ModelParameterGroup>
          <ModelParameterGroup cn="CN=Root,Model=Enterocyte mucosal block validation - Collins and Cegarra,Vector=Reactions[FT degradation core release]" type="Reaction">
            <ModelParameter cn="CN=Root,Model=Enterocyte mucosal block validation - Collins and Cegarra,Vector=Reactions[FT degradation core release],ParameterGroup=Parameters,Parameter=K" value="5.4614995849999998e-06" type="ReactionParameter" simulationType="assignment">
              <InitialExpression>
                &lt;CN=Root,Model=Enterocyte mucosal block validation - Collins and Cegarra,Vector=Values[kdecay_FT],Reference=InitialValue>
              </InitialExpression>
            </ModelParameter>
          </ModelParameterGroup>
          <ModelParameterGroup cn="CN=Root,Model=Enterocyte mucosal block validation - Collins and Cegarra,Vector=Reactions[FT expression]" type="Reaction">
            <ModelParameter cn="CN=Root,Model=Enterocyte mucosal block validation - Collins and Cegarra,Vector=Reactions[FT expression],ParameterGroup=Parameters,Parameter=a" value="6.1655200000000005e-14" type="ReactionParameter" simulationType="fixed"/>
            <ModelParameter cn="CN=Root,Model=Enterocyte mucosal block validation - Collins and Cegarra,Vector=Reactions[FT expression],ParameterGroup=Parameters,Parameter=n" value="1" type="ReactionParameter" simulationType="fixed"/>
            <ModelParameter cn="CN=Root,Model=Enterocyte mucosal block validation - Collins and Cegarra,Vector=Reactions[FT expression],ParameterGroup=Parameters,Parameter=K" value="1.4e-11" type="ReactionParameter" simulationType="fixed"/>
          </ModelParameterGroup>
          <ModelParameterGroup cn="CN=Root,Model=Enterocyte mucosal block validation - Collins and Cegarra,Vector=Reactions[DMT1 iron transport 55]" type="Reaction">
            <ModelParameter cn="CN=Root,Model=Enterocyte mucosal block validation - Collins and Cegarra,Vector=Reactions[DMT1 iron transport 55],ParameterGroup=Parameters,Parameter=K" value="2.835" type="ReactionParameter" simulationType="fixed"/>
            <ModelParameter cn="CN=Root,Model=Enterocyte mucosal block validation - Collins and Cegarra,Vector=Reactions[DMT1 iron transport 55],ParameterGroup=Parameters,Parameter=kcat" value="6844.7008429999996" type="ReactionParameter" simulationType="assignment">
              <InitialExpression>
                &lt;CN=Root,Model=Enterocyte mucosal block validation - Collins and Cegarra,Vector=Values[dmt1_kcat],Reference=InitialValue>
              </InitialExpression>
            </ModelParameter>
            <ModelParameter cn="CN=Root,Model=Enterocyte mucosal block validation - Collins and Cegarra,Vector=Reactions[DMT1 iron transport 55],ParameterGroup=Parameters,Parameter=n" value="1" type="ReactionParameter" simulationType="fixed"/>
          </ModelParameterGroup>
          <ModelParameterGroup cn="CN=Root,Model=Enterocyte mucosal block validation - Collins and Cegarra,Vector=Reactions[DMT1 endocytosis free]" type="Reaction">
            <ModelParameter cn="CN=Root,Model=Enterocyte mucosal block validation - Collins and Cegarra,Vector=Reactions[DMT1 endocytosis free],ParameterGroup=Parameters,Parameter=k" value="29.423300000000001" type="ReactionParameter" simulationType="fixed"/>
          </ModelParameterGroup>
          <ModelParameterGroup cn="CN=Root,Model=Enterocyte mucosal block validation - Collins and Cegarra,Vector=Reactions[DMT1_i fusion]" type="Reaction">
            <ModelParameter cn="CN=Root,Model=Enterocyte mucosal block validation - Collins and Cegarra,Vector=Reactions[DMT1_i fusion],ParameterGroup=Parameters,Parameter=k1" value="48.998899999999999" type="ReactionParameter" simulationType="fixed"/>
          </ModelParameterGroup>
          <ModelParameterGroup cn="CN=Root,Model=Enterocyte mucosal block validation - Collins and Cegarra,Vector=Reactions[DMT1 endocytosis modified]" type="Reaction">
            <ModelParameter cn="CN=Root,Model=Enterocyte mucosal block validation - Collins and Cegarra,Vector=Reactions[DMT1 endocytosis modified],ParameterGroup=Parameters,Parameter=k" value="14.5161" type="ReactionParameter" simulationType="fixed"/>
            <ModelParameter cn="CN=Root,Model=Enterocyte mucosal block validation - Collins and Cegarra,Vector=Reactions[DMT1 endocytosis modified],ParameterGroup=Parameters,Parameter=n" value="1.03128" type="ReactionParameter" simulationType="fixed"/>
            <ModelParameter cn="CN=Root,Model=Enterocyte mucosal block validation - Collins and Cegarra,Vector=Reactions[DMT1 endocytosis modified],ParameterGroup=Parameters,Parameter=Ka" value="2.8059099999999999" type="ReactionParameter" simulationType="fixed"/>
          </ModelParameterGroup>
          <ModelParameterGroup cn="CN=Root,Model=Enterocyte mucosal block validation - Collins and Cegarra,Vector=Reactions[FPN iron transport]" type="Reaction">
            <ModelParameter cn="CN=Root,Model=Enterocyte mucosal block validation - Collins and Cegarra,Vector=Reactions[FPN iron transport],ParameterGroup=Parameters,Parameter=kcat" value="1.8831738929999999" type="ReactionParameter" simulationType="assignment">
              <InitialExpression>
                &lt;CN=Root,Model=Enterocyte mucosal block validation - Collins and Cegarra,Vector=Values[FPN_kcat],Reference=InitialValue>
              </InitialExpression>
            </ModelParameter>
            <ModelParameter cn="CN=Root,Model=Enterocyte mucosal block validation - Collins and Cegarra,Vector=Reactions[FPN iron transport],ParameterGroup=Parameters,Parameter=n" value="1" type="ReactionParameter" simulationType="fixed"/>
            <ModelParameter cn="CN=Root,Model=Enterocyte mucosal block validation - Collins and Cegarra,Vector=Reactions[FPN iron transport],ParameterGroup=Parameters,Parameter=K" value="2.3160847790000001e-06" type="ReactionParameter" simulationType="assignment">
              <InitialExpression>
                &lt;CN=Root,Model=Enterocyte mucosal block validation - Collins and Cegarra,Vector=Values[fpn_km],Reference=InitialValue>
              </InitialExpression>
            </ModelParameter>
          </ModelParameterGroup>
          <ModelParameterGroup cn="CN=Root,Model=Enterocyte mucosal block validation - Collins and Cegarra,Vector=Reactions[IRPs activation]" type="Reaction">
            <ModelParameter cn="CN=Root,Model=Enterocyte mucosal block validation - Collins and Cegarra,Vector=Reactions[IRPs activation],ParameterGroup=Parameters,Parameter=k1" value="4.6367099999999999e-06" type="ReactionParameter" simulationType="fixed"/>
          </ModelParameterGroup>
          <ModelParameterGroup cn="CN=Root,Model=Enterocyte mucosal block validation - Collins and Cegarra,Vector=Reactions[IRPs degradation]" type="Reaction">
            <ModelParameter cn="CN=Root,Model=Enterocyte mucosal block validation - Collins and Cegarra,Vector=Reactions[IRPs degradation],ParameterGroup=Parameters,Parameter=ka" value="3.9947400000000002" type="ReactionParameter" simulationType="fixed"/>
          </ModelParameterGroup>
          <ModelParameterGroup cn="CN=Root,Model=Enterocyte mucosal block validation - Collins and Cegarra,Vector=Reactions[DMT1_i expression]" type="Reaction">
            <ModelParameter cn="CN=Root,Model=Enterocyte mucosal block validation - Collins and Cegarra,Vector=Reactions[DMT1_i expression],ParameterGroup=Parameters,Parameter=a" value="0" type="ReactionParameter" simulationType="fixed"/>
            <ModelParameter cn="CN=Root,Model=Enterocyte mucosal block validation - Collins and Cegarra,Vector=Reactions[DMT1_i expression],ParameterGroup=Parameters,Parameter=n" value="1" type="ReactionParameter" simulationType="fixed"/>
            <ModelParameter cn="CN=Root,Model=Enterocyte mucosal block validation - Collins and Cegarra,Vector=Reactions[DMT1_i expression],ParameterGroup=Parameters,Parameter=K" value="1.4e-11" type="ReactionParameter" simulationType="fixed"/>
          </ModelParameterGroup>
          <ModelParameterGroup cn="CN=Root,Model=Enterocyte mucosal block validation - Collins and Cegarra,Vector=Reactions[DMT1_i degradation]" type="Reaction">
            <ModelParameter cn="CN=Root,Model=Enterocyte mucosal block validation - Collins and Cegarra,Vector=Reactions[DMT1_i degradation],ParameterGroup=Parameters,Parameter=k1" value="0" type="ReactionParameter" simulationType="fixed"/>
          </ModelParameterGroup>
          <ModelParameterGroup cn="CN=Root,Model=Enterocyte mucosal block validation - Collins and Cegarra,Vector=Reactions[DMT1 degradation]" type="Reaction">
            <ModelParameter cn="CN=Root,Model=Enterocyte mucosal block validation - Collins and Cegarra,Vector=Reactions[DMT1 degradation],ParameterGroup=Parameters,Parameter=k1" value="0" type="ReactionParameter" simulationType="fixed"/>
          </ModelParameterGroup>
          <ModelParameterGroup cn="CN=Root,Model=Enterocyte mucosal block validation - Collins and Cegarra,Vector=Reactions[FPN iron transport_55]" type="Reaction">
            <ModelParameter cn="CN=Root,Model=Enterocyte mucosal block validation - Collins and Cegarra,Vector=Reactions[FPN iron transport_55],ParameterGroup=Parameters,Parameter=kcat" value="1.8831738929999999" type="ReactionParameter" simulationType="assignment">
              <InitialExpression>
                &lt;CN=Root,Model=Enterocyte mucosal block validation - Collins and Cegarra,Vector=Values[FPN_kcat],Reference=InitialValue>
              </InitialExpression>
            </ModelParameter>
            <ModelParameter cn="CN=Root,Model=Enterocyte mucosal block validation - Collins and Cegarra,Vector=Reactions[FPN iron transport_55],ParameterGroup=Parameters,Parameter=K" value="2.3160847790000001e-06" type="ReactionParameter" simulationType="assignment">
              <InitialExpression>
                &lt;CN=Root,Model=Enterocyte mucosal block validation - Collins and Cegarra,Vector=Values[fpn_km],Reference=InitialValue>
              </InitialExpression>
            </ModelParameter>
            <ModelParameter cn="CN=Root,Model=Enterocyte mucosal block validation - Collins and Cegarra,Vector=Reactions[FPN iron transport_55],ParameterGroup=Parameters,Parameter=n" value="1" type="ReactionParameter" simulationType="fixed"/>
          </ModelParameterGroup>
          <ModelParameterGroup cn="CN=Root,Model=Enterocyte mucosal block validation - Collins and Cegarra,Vector=Reactions[FT Fe reduction_55]" type="Reaction">
            <ModelParameter cn="CN=Root,Model=Enterocyte mucosal block validation - Collins and Cegarra,Vector=Reactions[FT Fe reduction_55],ParameterGroup=Parameters,Parameter=k1" value="0.26050000000000001" type="ReactionParameter" simulationType="fixed"/>
          </ModelParameterGroup>
          <ModelParameterGroup cn="CN=Root,Model=Enterocyte mucosal block validation - Collins and Cegarra,Vector=Reactions[FT core formation_55]" type="Reaction">
            <ModelParameter cn="CN=Root,Model=Enterocyte mucosal block validation - Collins and Cegarra,Vector=Reactions[FT core formation_55],ParameterGroup=Parameters,Parameter=k1" value="0.101564" type="ReactionParameter" simulationType="fixed"/>
            <ModelParameter cn="CN=Root,Model=Enterocyte mucosal block validation - Collins and Cegarra,Vector=Reactions[FT core formation_55],ParameterGroup=Parameters,Parameter=k2" value="5.0000000000000004e-06" type="ReactionParameter" simulationType="fixed"/>
            <ModelParameter cn="CN=Root,Model=Enterocyte mucosal block validation - Collins and Cegarra,Vector=Reactions[FT core formation_55],ParameterGroup=Parameters,Parameter=k3" value="0.0046458000000000003" type="ReactionParameter" simulationType="fixed"/>
            <ModelParameter cn="CN=Root,Model=Enterocyte mucosal block validation - Collins and Cegarra,Vector=Reactions[FT core formation_55],ParameterGroup=Parameters,Parameter=n" value="4" type="ReactionParameter" simulationType="fixed"/>
            <ModelParameter cn="CN=Root,Model=Enterocyte mucosal block validation - Collins and Cegarra,Vector=Reactions[FT core formation_55],ParameterGroup=Parameters,Parameter=m" value="8" type="ReactionParameter" simulationType="fixed"/>
            <ModelParameter cn="CN=Root,Model=Enterocyte mucosal block validation - Collins and Cegarra,Vector=Reactions[FT core formation_55],ParameterGroup=Parameters,Parameter=x" value="1141.4400000000001" type="ReactionParameter" simulationType="assignment">
              <InitialExpression>
                &lt;CN=Root,Model=Enterocyte mucosal block validation - Collins and Cegarra,Vector=Values[atoms-per-cage_transient],Reference=InitialValue>
              </InitialExpression>
            </ModelParameter>
          </ModelParameterGroup>
          <ModelParameterGroup cn="CN=Root,Model=Enterocyte mucosal block validation - Collins and Cegarra,Vector=Reactions[FT degradation core release_55]" type="Reaction">
            <ModelParameter cn="CN=Root,Model=Enterocyte mucosal block validation - Collins and Cegarra,Vector=Reactions[FT degradation core release_55],ParameterGroup=Parameters,Parameter=K" value="5.4614995849999998e-06" type="ReactionParameter" simulationType="assignment">
              <InitialExpression>
                &lt;CN=Root,Model=Enterocyte mucosal block validation - Collins and Cegarra,Vector=Values[kdecay_FT],Reference=InitialValue>
              </InitialExpression>
            </ModelParameter>
          </ModelParameterGroup>
          <ModelParameterGroup cn="CN=Root,Model=Enterocyte mucosal block validation - Collins and Cegarra,Vector=Reactions[FT nucleation_55]" type="Reaction">
            <ModelParameter cn="CN=Root,Model=Enterocyte mucosal block validation - Collins and Cegarra,Vector=Reactions[FT nucleation_55],ParameterGroup=Parameters,Parameter=k1" value="50000000" type="ReactionParameter" simulationType="fixed"/>
            <ModelParameter cn="CN=Root,Model=Enterocyte mucosal block validation - Collins and Cegarra,Vector=Reactions[FT nucleation_55],ParameterGroup=Parameters,Parameter=L" value="0" type="ReactionParameter" simulationType="assignment">
              <InitialExpression>
                &lt;CN=Root,Model=Enterocyte mucosal block validation - Collins and Cegarra,Vector=Values[L],Reference=InitialValue>
              </InitialExpression>
            </ModelParameter>
            <ModelParameter cn="CN=Root,Model=Enterocyte mucosal block validation - Collins and Cegarra,Vector=Reactions[FT nucleation_55],ParameterGroup=Parameters,Parameter=rN" value="50" type="ReactionParameter" simulationType="assignment">
              <InitialExpression>
                &lt;CN=Root,Model=Enterocyte mucosal block validation - Collins and Cegarra,Vector=Values[rN],Reference=InitialValue>
              </InitialExpression>
            </ModelParameter>
            <ModelParameter cn="CN=Root,Model=Enterocyte mucosal block validation - Collins and Cegarra,Vector=Reactions[FT nucleation_55],ParameterGroup=Parameters,Parameter=ki" value="0.00046159800000000002" type="ReactionParameter" simulationType="fixed"/>
            <ModelParameter cn="CN=Root,Model=Enterocyte mucosal block validation - Collins and Cegarra,Vector=Reactions[FT nucleation_55],ParameterGroup=Parameters,Parameter=n" value="4" type="ReactionParameter" simulationType="fixed"/>
          </ModelParameterGroup>
          <ModelParameterGroup cn="CN=Root,Model=Enterocyte mucosal block validation - Collins and Cegarra,Vector=Reactions[FT Fe oxidation_55_half]" type="Reaction">
            <ModelParameter cn="CN=Root,Model=Enterocyte mucosal block validation - Collins and Cegarra,Vector=Reactions[FT Fe oxidation_55_half],ParameterGroup=Parameters,Parameter=kcat" value="591" type="ReactionParameter" simulationType="fixed"/>
            <ModelParameter cn="CN=Root,Model=Enterocyte mucosal block validation - Collins and Cegarra,Vector=Reactions[FT Fe oxidation_55_half],ParameterGroup=Parameters,Parameter=rO" value="2" type="ReactionParameter" simulationType="fixed"/>
            <ModelParameter cn="CN=Root,Model=Enterocyte mucosal block validation - Collins and Cegarra,Vector=Reactions[FT Fe oxidation_55_half],ParameterGroup=Parameters,Parameter=n" value="1.3" type="ReactionParameter" simulationType="fixed"/>
            <ModelParameter cn="CN=Root,Model=Enterocyte mucosal block validation - Collins and Cegarra,Vector=Reactions[FT Fe oxidation_55_half],ParameterGroup=Parameters,Parameter=H" value="24" type="ReactionParameter" simulationType="assignment">
              <InitialExpression>
                &lt;CN=Root,Model=Enterocyte mucosal block validation - Collins and Cegarra,Vector=Values[H],Reference=InitialValue>
              </InitialExpression>
            </ModelParameter>
            <ModelParameter cn="CN=Root,Model=Enterocyte mucosal block validation - Collins and Cegarra,Vector=Reactions[FT Fe oxidation_55_half],ParameterGroup=Parameters,Parameter=a" value="9.9999999999999998e-13" type="ReactionParameter" simulationType="fixed"/>
            <ModelParameter cn="CN=Root,Model=Enterocyte mucosal block validation - Collins and Cegarra,Vector=Reactions[FT Fe oxidation_55_half],ParameterGroup=Parameters,Parameter=Km" value="0.00035" type="ReactionParameter" simulationType="fixed"/>
          </ModelParameterGroup>
          <ModelParameterGroup cn="CN=Root,Model=Enterocyte mucosal block validation - Collins and Cegarra,Vector=Reactions[FT core formation_55_half]" type="Reaction">
            <ModelParameter cn="CN=Root,Model=Enterocyte mucosal block validation - Collins and Cegarra,Vector=Reactions[FT core formation_55_half],ParameterGroup=Parameters,Parameter=k1" value="0.101564" type="ReactionParameter" simulationType="fixed"/>
            <ModelParameter cn="CN=Root,Model=Enterocyte mucosal block validation - Collins and Cegarra,Vector=Reactions[FT core formation_55_half],ParameterGroup=Parameters,Parameter=k2" value="5.0000000000000004e-06" type="ReactionParameter" simulationType="fixed"/>
            <ModelParameter cn="CN=Root,Model=Enterocyte mucosal block validation - Collins and Cegarra,Vector=Reactions[FT core formation_55_half],ParameterGroup=Parameters,Parameter=k3" value="0.0046458000000000003" type="ReactionParameter" simulationType="fixed"/>
            <ModelParameter cn="CN=Root,Model=Enterocyte mucosal block validation - Collins and Cegarra,Vector=Reactions[FT core formation_55_half],ParameterGroup=Parameters,Parameter=n" value="4" type="ReactionParameter" simulationType="fixed"/>
            <ModelParameter cn="CN=Root,Model=Enterocyte mucosal block validation - Collins and Cegarra,Vector=Reactions[FT core formation_55_half],ParameterGroup=Parameters,Parameter=m" value="8" type="ReactionParameter" simulationType="fixed"/>
            <ModelParameter cn="CN=Root,Model=Enterocyte mucosal block validation - Collins and Cegarra,Vector=Reactions[FT core formation_55_half],ParameterGroup=Parameters,Parameter=x" value="1141.4400000000001" type="ReactionParameter" simulationType="assignment">
              <InitialExpression>
                &lt;CN=Root,Model=Enterocyte mucosal block validation - Collins and Cegarra,Vector=Values[atoms-per-cage_transient],Reference=InitialValue>
              </InitialExpression>
            </ModelParameter>
          </ModelParameterGroup>
          <ModelParameterGroup cn="CN=Root,Model=Enterocyte mucosal block validation - Collins and Cegarra,Vector=Reactions[FT Fe reduction_55_half]" type="Reaction">
            <ModelParameter cn="CN=Root,Model=Enterocyte mucosal block validation - Collins and Cegarra,Vector=Reactions[FT Fe reduction_55_half],ParameterGroup=Parameters,Parameter=k1" value="0.26050000000000001" type="ReactionParameter" simulationType="fixed"/>
          </ModelParameterGroup>
          <ModelParameterGroup cn="CN=Root,Model=Enterocyte mucosal block validation - Collins and Cegarra,Vector=Reactions[FT Fe oxidation]" type="Reaction">
            <ModelParameter cn="CN=Root,Model=Enterocyte mucosal block validation - Collins and Cegarra,Vector=Reactions[FT Fe oxidation],ParameterGroup=Parameters,Parameter=kcat" value="591" type="ReactionParameter" simulationType="fixed"/>
            <ModelParameter cn="CN=Root,Model=Enterocyte mucosal block validation - Collins and Cegarra,Vector=Reactions[FT Fe oxidation],ParameterGroup=Parameters,Parameter=H" value="24" type="ReactionParameter" simulationType="assignment">
              <InitialExpression>
                &lt;CN=Root,Model=Enterocyte mucosal block validation - Collins and Cegarra,Vector=Values[H],Reference=InitialValue>
              </InitialExpression>
            </ModelParameter>
            <ModelParameter cn="CN=Root,Model=Enterocyte mucosal block validation - Collins and Cegarra,Vector=Reactions[FT Fe oxidation],ParameterGroup=Parameters,Parameter=rO" value="2" type="ReactionParameter" simulationType="fixed"/>
            <ModelParameter cn="CN=Root,Model=Enterocyte mucosal block validation - Collins and Cegarra,Vector=Reactions[FT Fe oxidation],ParameterGroup=Parameters,Parameter=n" value="1.3" type="ReactionParameter" simulationType="fixed"/>
            <ModelParameter cn="CN=Root,Model=Enterocyte mucosal block validation - Collins and Cegarra,Vector=Reactions[FT Fe oxidation],ParameterGroup=Parameters,Parameter=Km" value="0.00035" type="ReactionParameter" simulationType="fixed"/>
          </ModelParameterGroup>
          <ModelParameterGroup cn="CN=Root,Model=Enterocyte mucosal block validation - Collins and Cegarra,Vector=Reactions[FT Fe oxidation_55]" type="Reaction">
            <ModelParameter cn="CN=Root,Model=Enterocyte mucosal block validation - Collins and Cegarra,Vector=Reactions[FT Fe oxidation_55],ParameterGroup=Parameters,Parameter=kcat" value="591" type="ReactionParameter" simulationType="fixed"/>
            <ModelParameter cn="CN=Root,Model=Enterocyte mucosal block validation - Collins and Cegarra,Vector=Reactions[FT Fe oxidation_55],ParameterGroup=Parameters,Parameter=n" value="1.3" type="ReactionParameter" simulationType="fixed"/>
            <ModelParameter cn="CN=Root,Model=Enterocyte mucosal block validation - Collins and Cegarra,Vector=Reactions[FT Fe oxidation_55],ParameterGroup=Parameters,Parameter=Km" value="0.00035" type="ReactionParameter" simulationType="fixed"/>
            <ModelParameter cn="CN=Root,Model=Enterocyte mucosal block validation - Collins and Cegarra,Vector=Reactions[FT Fe oxidation_55],ParameterGroup=Parameters,Parameter=H" value="24" type="ReactionParameter" simulationType="assignment">
              <InitialExpression>
                &lt;CN=Root,Model=Enterocyte mucosal block validation - Collins and Cegarra,Vector=Values[H],Reference=InitialValue>
              </InitialExpression>
            </ModelParameter>
            <ModelParameter cn="CN=Root,Model=Enterocyte mucosal block validation - Collins and Cegarra,Vector=Reactions[FT Fe oxidation_55],ParameterGroup=Parameters,Parameter=rO" value="2" type="ReactionParameter" simulationType="assignment">
              <InitialExpression>
                &lt;CN=Root,Model=Enterocyte mucosal block validation - Collins and Cegarra,Vector=Values[rO],Reference=InitialValue>
              </InitialExpression>
            </ModelParameter>
          </ModelParameterGroup>
          <ModelParameterGroup cn="CN=Root,Model=Enterocyte mucosal block validation - Collins and Cegarra,Vector=Reactions[DMT1 iron transport]" type="Reaction">
            <ModelParameter cn="CN=Root,Model=Enterocyte mucosal block validation - Collins and Cegarra,Vector=Reactions[DMT1 iron transport],ParameterGroup=Parameters,Parameter=K" value="2.835" type="ReactionParameter" simulationType="fixed"/>
            <ModelParameter cn="CN=Root,Model=Enterocyte mucosal block validation - Collins and Cegarra,Vector=Reactions[DMT1 iron transport],ParameterGroup=Parameters,Parameter=kcat" value="6844.7008429999996" type="ReactionParameter" simulationType="assignment">
              <InitialExpression>
                &lt;CN=Root,Model=Enterocyte mucosal block validation - Collins and Cegarra,Vector=Values[dmt1_kcat],Reference=InitialValue>
              </InitialExpression>
            </ModelParameter>
            <ModelParameter cn="CN=Root,Model=Enterocyte mucosal block validation - Collins and Cegarra,Vector=Reactions[DMT1 iron transport],ParameterGroup=Parameters,Parameter=n" value="1" type="ReactionParameter" simulationType="fixed"/>
          </ModelParameterGroup>
          <ModelParameterGroup cn="CN=Root,Model=Enterocyte mucosal block validation - Collins and Cegarra,Vector=Reactions[Fe basal uptake]" type="Reaction">
            <ModelParameter cn="CN=Root,Model=Enterocyte mucosal block validation - Collins and Cegarra,Vector=Reactions[Fe basal uptake],ParameterGroup=Parameters,Parameter=k1" value="2.2205460999999999e-16" type="ReactionParameter" simulationType="assignment">
              <InitialExpression>
                &lt;CN=Root,Model=Enterocyte mucosal block validation - Collins and Cegarra,Vector=Values[fe_basal_uptake],Reference=InitialValue>
              </InitialExpression>
            </ModelParameter>
          </ModelParameterGroup>
          <ModelParameterGroup cn="CN=Root,Model=Enterocyte mucosal block validation - Collins and Cegarra,Vector=Reactions[Fe basal uptake_55]" type="Reaction">
            <ModelParameter cn="CN=Root,Model=Enterocyte mucosal block validation - Collins and Cegarra,Vector=Reactions[Fe basal uptake_55],ParameterGroup=Parameters,Parameter=k1" value="2.2205460999999999e-16" type="ReactionParameter" simulationType="assignment">
              <InitialExpression>
                &lt;CN=Root,Model=Enterocyte mucosal block validation - Collins and Cegarra,Vector=Values[fe_basal_uptake],Reference=InitialValue>
              </InitialExpression>
            </ModelParameter>
          </ModelParameterGroup>
          <ModelParameterGroup cn="CN=Root,Model=Enterocyte mucosal block validation - Collins and Cegarra,Vector=Reactions[paracellular fe transport]" type="Reaction">
            <ModelParameter cn="CN=Root,Model=Enterocyte mucosal block validation - Collins and Cegarra,Vector=Reactions[paracellular fe transport],ParameterGroup=Parameters,Parameter=k1" value="3.8795067000000002e-22" type="ReactionParameter" simulationType="assignment">
              <InitialExpression>
                &lt;CN=Root,Model=Enterocyte mucosal block validation - Collins and Cegarra,Vector=Values[paraceullar_KF],Reference=InitialValue>
              </InitialExpression>
            </ModelParameter>
            <ModelParameter cn="CN=Root,Model=Enterocyte mucosal block validation - Collins and Cegarra,Vector=Reactions[paracellular fe transport],ParameterGroup=Parameters,Parameter=k2" value="3.1746032000000002e-15" type="ReactionParameter" simulationType="assignment">
              <InitialExpression>
                &lt;CN=Root,Model=Enterocyte mucosal block validation - Collins and Cegarra,Vector=Values[paraceullar_KR],Reference=InitialValue>
              </InitialExpression>
            </ModelParameter>
          </ModelParameterGroup>
          <ModelParameterGroup cn="CN=Root,Model=Enterocyte mucosal block validation - Collins and Cegarra,Vector=Reactions[paracellular fe transport_55]" type="Reaction">
            <ModelParameter cn="CN=Root,Model=Enterocyte mucosal block validation - Collins and Cegarra,Vector=Reactions[paracellular fe transport_55],ParameterGroup=Parameters,Parameter=k1" value="3.8795067000000002e-22" type="ReactionParameter" simulationType="assignment">
              <InitialExpression>
                &lt;CN=Root,Model=Enterocyte mucosal block validation - Collins and Cegarra,Vector=Values[paraceullar_KF],Reference=InitialValue>
              </InitialExpression>
            </ModelParameter>
            <ModelParameter cn="CN=Root,Model=Enterocyte mucosal block validation - Collins and Cegarra,Vector=Reactions[paracellular fe transport_55],ParameterGroup=Parameters,Parameter=k2" value="3.1746032000000002e-15" type="ReactionParameter" simulationType="assignment">
              <InitialExpression>
                &lt;CN=Root,Model=Enterocyte mucosal block validation - Collins and Cegarra,Vector=Values[paraceullar_KR],Reference=InitialValue>
              </InitialExpression>
            </ModelParameter>
          </ModelParameterGroup>
        </ModelParameterGroup>
      </ModelParameterSet>
      <ModelParameterSet key="ModelParameterSet_3" name="1">
        <MiriamAnnotation>
<rdf:RDF xmlns:dcterms="http://purl.org/dc/terms/" xmlns:rdf="http://www.w3.org/1999/02/22-rdf-syntax-ns#">
<rdf:Description rdf:about="#ModelParameterSet_3">
</rdf:Description>
</rdf:RDF>
        </MiriamAnnotation>
        <ModelParameterGroup cn="String=Initial Time" type="Group">
          <ModelParameter cn="CN=Root,Model=Enterocyte mucosal block validation - Collins and Cegarra" value="0" type="Model" simulationType="time"/>
        </ModelParameterGroup>
        <ModelParameterGroup cn="String=Initial Compartment Sizes" type="Group">
          <ModelParameter cn="CN=Root,Model=Enterocyte mucosal block validation - Collins and Cegarra,Vector=Compartments[cell]" value="0.00265" type="Compartment" simulationType="fixed"/>
        </ModelParameterGroup>
        <ModelParameterGroup cn="String=Initial Species Values" type="Group">
          <ModelParameter cn="CN=Root,Model=Enterocyte mucosal block validation - Collins and Cegarra,Vector=Compartments[cell],Vector=Metabolites[Fe]" value="1.7401337335300001e+18" type="Species" simulationType="reactions">
            <InitialExpression>
              470*&lt;CN=Root,Model=Enterocyte mucosal block validation - Collins and Cegarra,Vector=Compartments[cell],Vector=Metabolites[FT-cage],Reference=InitialConcentration>
            </InitialExpression>
          </ModelParameter>
          <ModelParameter cn="CN=Root,Model=Enterocyte mucosal block validation - Collins and Cegarra,Vector=Compartments[cell],Vector=Metabolites[FT-cage]" value="3702412199000000" type="Species" simulationType="reactions"/>
          <ModelParameter cn="CN=Root,Model=Enterocyte mucosal block validation - Collins and Cegarra,Vector=Compartments[cell],Vector=Metabolites[core]" value="1.5e+18" type="Species" simulationType="reactions"/>
          <ModelParameter cn="CN=Root,Model=Enterocyte mucosal block validation - Collins and Cegarra,Vector=Compartments[cell],Vector=Metabolites[DFP]" value="0" type="Species" simulationType="reactions"/>
        </ModelParameterGroup>
        <ModelParameterGroup cn="String=Initial Global Quantities" type="Group">
          <ModelParameter cn="CN=Root,Model=Enterocyte mucosal block validation - Collins and Cegarra,Vector=Values[atoms-per-cage_transient]" value="405.14127530293393" type="ModelValue" simulationType="assignment"/>
          <ModelParameter cn="CN=Root,Model=Enterocyte mucosal block validation - Collins and Cegarra,Vector=Values[H]" value="24" type="ModelValue" simulationType="fixed"/>
          <ModelParameter cn="CN=Root,Model=Enterocyte mucosal block validation - Collins and Cegarra,Vector=Values[L]" value="0" type="ModelValue" simulationType="assignment"/>
          <ModelParameter cn="CN=Root,Model=Enterocyte mucosal block validation - Collins and Cegarra,Vector=Values[total_Fe]" value="3.2401337335300004e+18" type="ModelValue" simulationType="assignment"/>
          <ModelParameter cn="CN=Root,Model=Enterocyte mucosal block validation - Collins and Cegarra,Vector=Values[core_formation_flux_Molar]" value="0" type="ModelValue" simulationType="assignment"/>
          <ModelParameter cn="CN=Root,Model=Enterocyte mucosal block validation - Collins and Cegarra,Vector=Values[atoms-per-cage_initial]" value="1500" type="ModelValue" simulationType="fixed"/>
          <ModelParameter cn="CN=Root,Model=Enterocyte mucosal block validation - Collins and Cegarra,Vector=Values[iron_uptake]" value="0" type="ModelValue" simulationType="assignment"/>
          <ModelParameter cn="CN=Root,Model=Enterocyte mucosal block validation - Collins and Cegarra,Vector=Values[iron_uptake_molar]" value="1.3445179683070898e+21" type="ModelValue" simulationType="assignment"/>
        </ModelParameterGroup>
        <ModelParameterGroup cn="String=Kinetic Parameters" type="Group">
          <ModelParameterGroup cn="CN=Root,Model=Enterocyte mucosal block validation - Collins and Cegarra,Vector=Reactions[core Fe release]" type="Reaction">
            <ModelParameter cn="CN=Root,Model=Enterocyte mucosal block validation - Collins and Cegarra,Vector=Reactions[core Fe release],ParameterGroup=Parameters,Parameter=k1" value="0" type="ReactionParameter" simulationType="fixed"/>
          </ModelParameterGroup>
          <ModelParameterGroup cn="CN=Root,Model=Enterocyte mucosal block validation - Collins and Cegarra,Vector=Reactions[FT Fe oxidation]" type="Reaction">
            <ModelParameter cn="CN=Root,Model=Enterocyte mucosal block validation - Collins and Cegarra,Vector=Reactions[FT Fe oxidation],ParameterGroup=Parameters,Parameter=kcat" value="591" type="ReactionParameter" simulationType="fixed"/>
            <ModelParameter cn="CN=Root,Model=Enterocyte mucosal block validation - Collins and Cegarra,Vector=Reactions[FT Fe oxidation],ParameterGroup=Parameters,Parameter=n" value="1.3" type="ReactionParameter" simulationType="fixed"/>
            <ModelParameter cn="CN=Root,Model=Enterocyte mucosal block validation - Collins and Cegarra,Vector=Reactions[FT Fe oxidation],ParameterGroup=Parameters,Parameter=H" value="24" type="ReactionParameter" simulationType="assignment">
              <InitialExpression>
                &lt;CN=Root,Model=Enterocyte mucosal block validation - Collins and Cegarra,Vector=Values[H],Reference=InitialValue>
              </InitialExpression>
            </ModelParameter>
            <ModelParameter cn="CN=Root,Model=Enterocyte mucosal block validation - Collins and Cegarra,Vector=Reactions[FT Fe oxidation],ParameterGroup=Parameters,Parameter=Km" value="0.00035" type="ReactionParameter" simulationType="fixed"/>
            <ModelParameter cn="CN=Root,Model=Enterocyte mucosal block validation - Collins and Cegarra,Vector=Reactions[FT Fe oxidation],ParameterGroup=Parameters,Parameter=L" value="0" type="ReactionParameter" simulationType="assignment">
              <InitialExpression>
                &lt;CN=Root,Model=Enterocyte mucosal block validation - Collins and Cegarra,Vector=Values[L],Reference=InitialValue>
              </InitialExpression>
            </ModelParameter>
          </ModelParameterGroup>
          <ModelParameterGroup cn="CN=Root,Model=Enterocyte mucosal block validation - Collins and Cegarra,Vector=Reactions[FT core formation]" type="Reaction">
            <ModelParameter cn="CN=Root,Model=Enterocyte mucosal block validation - Collins and Cegarra,Vector=Reactions[FT core formation],ParameterGroup=Parameters,Parameter=k" value="175.72513980191439" type="ReactionParameter" simulationType="fixed"/>
            <ModelParameter cn="CN=Root,Model=Enterocyte mucosal block validation - Collins and Cegarra,Vector=Reactions[FT core formation],ParameterGroup=Parameters,Parameter=n0" value="1" type="ReactionParameter" simulationType="fixed"/>
            <ModelParameter cn="CN=Root,Model=Enterocyte mucosal block validation - Collins and Cegarra,Vector=Reactions[FT core formation],ParameterGroup=Parameters,Parameter=n1" value="1000000" type="ReactionParameter" simulationType="fixed"/>
            <ModelParameter cn="CN=Root,Model=Enterocyte mucosal block validation - Collins and Cegarra,Vector=Reactions[FT core formation],ParameterGroup=Parameters,Parameter=n2" value="9.9999999999999998e-13" type="ReactionParameter" simulationType="fixed"/>
            <ModelParameter cn="CN=Root,Model=Enterocyte mucosal block validation - Collins and Cegarra,Vector=Reactions[FT core formation],ParameterGroup=Parameters,Parameter=n3" value="9.9999999999999998e-13" type="ReactionParameter" simulationType="fixed"/>
            <ModelParameter cn="CN=Root,Model=Enterocyte mucosal block validation - Collins and Cegarra,Vector=Reactions[FT core formation],ParameterGroup=Parameters,Parameter=d0" value="1" type="ReactionParameter" simulationType="fixed"/>
            <ModelParameter cn="CN=Root,Model=Enterocyte mucosal block validation - Collins and Cegarra,Vector=Reactions[FT core formation],ParameterGroup=Parameters,Parameter=d1" value="1.006668057912539e-12" type="ReactionParameter" simulationType="fixed"/>
            <ModelParameter cn="CN=Root,Model=Enterocyte mucosal block validation - Collins and Cegarra,Vector=Reactions[FT core formation],ParameterGroup=Parameters,Parameter=d2" value="102396.42095948025" type="ReactionParameter" simulationType="fixed"/>
            <ModelParameter cn="CN=Root,Model=Enterocyte mucosal block validation - Collins and Cegarra,Vector=Reactions[FT core formation],ParameterGroup=Parameters,Parameter=d3" value="999999.99999999977" type="ReactionParameter" simulationType="fixed"/>
          </ModelParameterGroup>
          <ModelParameterGroup cn="CN=Root,Model=Enterocyte mucosal block validation - Collins and Cegarra,Vector=Reactions[FT Fe reduction]" type="Reaction">
            <ModelParameter cn="CN=Root,Model=Enterocyte mucosal block validation - Collins and Cegarra,Vector=Reactions[FT Fe reduction],ParameterGroup=Parameters,Parameter=k1" value="0.26050000000000001" type="ReactionParameter" simulationType="fixed"/>
          </ModelParameterGroup>
        </ModelParameterGroup>
      </ModelParameterSet>
    </ListOfModelParameterSets>
    <StateTemplate>
      <StateTemplateVariable objectReference="Model_1"/>
      <StateTemplateVariable objectReference="Metabolite_1"/>
      <StateTemplateVariable objectReference="Metabolite_14"/>
      <StateTemplateVariable objectReference="Metabolite_4"/>
      <StateTemplateVariable objectReference="Metabolite_11"/>
      <StateTemplateVariable objectReference="Metabolite_6"/>
      <StateTemplateVariable objectReference="Metabolite_7"/>
      <StateTemplateVariable objectReference="Metabolite_12"/>
      <StateTemplateVariable objectReference="Metabolite_15"/>
      <StateTemplateVariable objectReference="Metabolite_5"/>
      <StateTemplateVariable objectReference="Metabolite_0"/>
      <StateTemplateVariable objectReference="Metabolite_8"/>
      <StateTemplateVariable objectReference="Metabolite_3"/>
      <StateTemplateVariable objectReference="Metabolite_16"/>
      <StateTemplateVariable objectReference="Metabolite_2"/>
      <StateTemplateVariable objectReference="Metabolite_13"/>
      <StateTemplateVariable objectReference="Metabolite_10"/>
      <StateTemplateVariable objectReference="ModelValue_0"/>
      <StateTemplateVariable objectReference="ModelValue_2"/>
      <StateTemplateVariable objectReference="ModelValue_11"/>
      <StateTemplateVariable objectReference="ModelValue_13"/>
      <StateTemplateVariable objectReference="ModelValue_14"/>
      <StateTemplateVariable objectReference="ModelValue_15"/>
      <StateTemplateVariable objectReference="ModelValue_16"/>
      <StateTemplateVariable objectReference="ModelValue_21"/>
      <StateTemplateVariable objectReference="ModelValue_22"/>
      <StateTemplateVariable objectReference="ModelValue_24"/>
      <StateTemplateVariable objectReference="Metabolite_9"/>
      <StateTemplateVariable objectReference="Compartment_0"/>
      <StateTemplateVariable objectReference="Compartment_1"/>
      <StateTemplateVariable objectReference="Compartment_2"/>
      <StateTemplateVariable objectReference="Compartment_3"/>
      <StateTemplateVariable objectReference="Compartment_4"/>
      <StateTemplateVariable objectReference="ModelValue_1"/>
      <StateTemplateVariable objectReference="ModelValue_3"/>
      <StateTemplateVariable objectReference="ModelValue_4"/>
      <StateTemplateVariable objectReference="ModelValue_5"/>
      <StateTemplateVariable objectReference="ModelValue_6"/>
      <StateTemplateVariable objectReference="ModelValue_7"/>
      <StateTemplateVariable objectReference="ModelValue_8"/>
      <StateTemplateVariable objectReference="ModelValue_9"/>
      <StateTemplateVariable objectReference="ModelValue_10"/>
      <StateTemplateVariable objectReference="ModelValue_12"/>
      <StateTemplateVariable objectReference="ModelValue_17"/>
      <StateTemplateVariable objectReference="ModelValue_18"/>
      <StateTemplateVariable objectReference="ModelValue_19"/>
      <StateTemplateVariable objectReference="ModelValue_20"/>
      <StateTemplateVariable objectReference="ModelValue_23"/>
    </StateTemplate>
    <InitialState type="initialState">
      0 4781973.8974519512 0 100769.64283655437 0 18562009.031158324 0 0 0 26604393.214769375 4189.4220436045271 64.208539321758835 0 15183382.857119821 249.67238793174391 0 6.6118371565611369 1141.4400000000001 0 0 0 0 0 1.1952280430000002e-07 0 5.3096526000000003e-08 3.9710774202922609e-06 0 1.4000000000000001e-12 1.5e-05 6.6699999999999997e-10 8.5700000000000004e-10 1.4999999999999999e-07 24 50 2 5.4614995849999998e-06 1141.4400000000001 2.2205460999999999e-16 3.8795067000000002e-22 3.1746032000000002e-15 1.8831738929999999 6844.7008429999996 1e-13 0 1.685604e-14 2.3160847790000001e-06 1 
    </InitialState>
  </Model>
  <ListOfTasks>
    <Task key="Task_17" name="Steady-State" type="steadyState" scheduled="false" updateModel="false">
      <Report reference="Report_11" target="" append="1" confirmOverwrite="1"/>
      <Problem>
        <Parameter name="JacobianRequested" type="bool" value="1"/>
        <Parameter name="StabilityAnalysisRequested" type="bool" value="1"/>
      </Problem>
      <Method name="Enhanced Newton" type="EnhancedNewton">
        <Parameter name="Resolution" type="unsignedFloat" value="9.9999999999999998e-13"/>
        <Parameter name="Derivation Factor" type="unsignedFloat" value="0.001"/>
        <Parameter name="Use Newton" type="bool" value="1"/>
        <Parameter name="Use Integration" type="bool" value="1"/>
        <Parameter name="Use Back Integration" type="bool" value="0"/>
        <Parameter name="Accept Negative Concentrations" type="bool" value="0"/>
        <Parameter name="Iteration Limit" type="unsignedInteger" value="50"/>
        <Parameter name="Maximum duration for forward integration" type="unsignedFloat" value="1000000000"/>
        <Parameter name="Maximum duration for backward integration" type="unsignedFloat" value="1000000"/>
        <Parameter name="Target Criterion" type="string" value="Distance and Rate"/>
      </Method>
    </Task>
    <Task key="Task_18" name="Time-Course" type="timeCourse" scheduled="false" updateModel="false">
      <Report reference="Report_11" target="" append="1" confirmOverwrite="1"/>
      <Problem>
        <Parameter name="AutomaticStepSize" type="bool" value="1"/>
        <Parameter name="StepNumber" type="unsignedInteger" value="3596270"/>
        <Parameter name="StepSize" type="float" value="0.27806624029999999"/>
        <Parameter name="Duration" type="float" value="1000001"/>
        <Parameter name="TimeSeriesRequested" type="bool" value="0"/>
        <Parameter name="OutputStartTime" type="float" value="1000000"/>
        <Parameter name="Output Event" type="bool" value="0"/>
        <Parameter name="Start in Steady State" type="bool" value="0"/>
        <Parameter name="Use Values" type="bool" value="0"/>
        <Parameter name="Values" type="string" value=""/>
      </Problem>
      <Method name="Deterministic (LSODA)" type="Deterministic(LSODA)">
        <Parameter name="Integrate Reduced Model" type="bool" value="0"/>
        <Parameter name="Relative Tolerance" type="unsignedFloat" value="9.9999999999999998e-13"/>
        <Parameter name="Absolute Tolerance" type="unsignedFloat" value="1e-14"/>
        <Parameter name="Max Internal Steps" type="unsignedInteger" value="100000"/>
        <Parameter name="Max Internal Step Size" type="unsignedFloat" value="0"/>
      </Method>
    </Task>
    <Task key="Task_19" name="Scan" type="scan" scheduled="false" updateModel="false">
      <Report reference="Report_11" target="" append="1" confirmOverwrite="1"/>
      <Problem>
        <Parameter name="Subtask" type="unsignedInteger" value="1"/>
        <ParameterGroup name="ScanItems">
          <ParameterGroup name="ScanItem">
            <Parameter name="Number of steps" type="unsignedInteger" value="10"/>
            <Parameter name="Type" type="unsignedInteger" value="1"/>
            <Parameter name="Object" type="cn" value="CN=Root,Model=Enterocyte mucosal block validation - Collins and Cegarra,Vector=Values[dose-fe55],Reference=InitialValue"/>
            <Parameter name="Minimum" type="float" value="2.9999999999999998e-15"/>
            <Parameter name="Maximum" type="float" value="4e-14"/>
            <Parameter name="log" type="bool" value="0"/>
            <Parameter name="Values" type="string" value=""/>
            <Parameter name="Use Values" type="bool" value="0"/>
          </ParameterGroup>
        </ParameterGroup>
        <Parameter name="Output in subtask" type="bool" value="0"/>
        <Parameter name="Adjust initial conditions" type="bool" value="0"/>
        <Parameter name="Continue on Error" type="bool" value="1"/>
      </Problem>
      <Method name="Scan Framework" type="ScanFramework">
      </Method>
    </Task>
    <Task key="Task_20" name="Elementary Flux Modes" type="fluxMode" scheduled="false" updateModel="false">
      <Report reference="Report_12" target="" append="1" confirmOverwrite="1"/>
      <Problem>
      </Problem>
      <Method name="EFM Algorithm" type="EFMAlgorithm">
      </Method>
    </Task>
    <Task key="Task_21" name="Optimization" type="optimization" scheduled="false" updateModel="false">
      <Report reference="Report_13" target="" append="1" confirmOverwrite="1"/>
      <Problem>
        <Parameter name="Subtask" type="cn" value="CN=Root,Vector=TaskList[Steady-State]"/>
        <ParameterText name="ObjectiveExpression" type="expression">
          
        </ParameterText>
        <Parameter name="Maximize" type="bool" value="0"/>
        <Parameter name="Randomize Start Values" type="bool" value="0"/>
        <Parameter name="Calculate Statistics" type="bool" value="1"/>
        <ParameterGroup name="OptimizationItemList">
        </ParameterGroup>
        <ParameterGroup name="OptimizationConstraintList">
        </ParameterGroup>
      </Problem>
      <Method name="Random Search" type="RandomSearch">
        <Parameter name="Log Verbosity" type="unsignedInteger" value="0"/>
        <Parameter name="Number of Iterations" type="unsignedInteger" value="100000"/>
        <Parameter name="Random Number Generator" type="unsignedInteger" value="1"/>
        <Parameter name="Seed" type="unsignedInteger" value="0"/>
      </Method>
    </Task>
    <Task key="Task_22" name="Parameter Estimation" type="parameterFitting" scheduled="false" updateModel="false">
      <Report reference="Report_21" target="" append="1" confirmOverwrite="1"/>
      <Problem>
        <Parameter name="Maximize" type="bool" value="0"/>
        <Parameter name="Randomize Start Values" type="bool" value="0"/>
        <Parameter name="Calculate Statistics" type="bool" value="1"/>
        <ParameterGroup name="OptimizationItemList">
          <ParameterGroup name="FitItem">
            <Parameter name="ObjectCN" type="cn" value="CN=Root,Model=Enterocyte mucosal block validation - Collins and Cegarra,Vector=Values[dose-fe55],Reference=InitialValue"/>
            <Parameter name="LowerBound" type="cn" value="1e-18"/>
            <Parameter name="UpperBound" type="cn" value="1e-6"/>
            <Parameter name="StartValue" type="float" value="1.685604e-14"/>
            <ParameterGroup name="Affected Experiments">
              <Parameter name="Experiment Key" type="key" value="Experiment_0"/>
            </ParameterGroup>
            <ParameterGroup name="Affected Cross Validation Experiments">
            </ParameterGroup>
          </ParameterGroup>
          <ParameterGroup name="FitItem">
            <Parameter name="ObjectCN" type="cn" value="CN=Root,Model=Enterocyte mucosal block validation - Collins and Cegarra,Vector=Values[dose-fe55],Reference=InitialValue"/>
            <Parameter name="LowerBound" type="cn" value="1e-18"/>
            <Parameter name="UpperBound" type="cn" value="1e-6"/>
            <Parameter name="StartValue" type="float" value="1.8566995484160003e-14"/>
            <ParameterGroup name="Affected Experiments">
              <Parameter name="Experiment Key" type="key" value="Experiment_1"/>
            </ParameterGroup>
            <ParameterGroup name="Affected Cross Validation Experiments">
            </ParameterGroup>
          </ParameterGroup>
          <ParameterGroup name="FitItem">
            <Parameter name="ObjectCN" type="cn" value="CN=Root,Model=Enterocyte mucosal block validation - Collins and Cegarra,Vector=Values[dose-fe55],Reference=InitialValue"/>
            <Parameter name="LowerBound" type="cn" value="1e-18"/>
            <Parameter name="UpperBound" type="cn" value="1e-6"/>
            <Parameter name="StartValue" type="float" value="1.2305718289919999e-14"/>
            <ParameterGroup name="Affected Experiments">
              <Parameter name="Experiment Key" type="key" value="Experiment_2"/>
            </ParameterGroup>
            <ParameterGroup name="Affected Cross Validation Experiments">
            </ParameterGroup>
          </ParameterGroup>
          <ParameterGroup name="FitItem">
            <Parameter name="ObjectCN" type="cn" value="CN=Root,Model=Enterocyte mucosal block validation - Collins and Cegarra,Vector=Values[dose-fe55],Reference=InitialValue"/>
            <Parameter name="LowerBound" type="cn" value="1e-18"/>
            <Parameter name="UpperBound" type="cn" value="1e-6"/>
            <Parameter name="StartValue" type="float" value="6.2601984076800016e-15"/>
            <ParameterGroup name="Affected Experiments">
              <Parameter name="Experiment Key" type="key" value="Experiment_3"/>
            </ParameterGroup>
            <ParameterGroup name="Affected Cross Validation Experiments">
            </ParameterGroup>
          </ParameterGroup>
          <ParameterGroup name="FitItem">
            <Parameter name="ObjectCN" type="cn" value="CN=Root,Model=Enterocyte mucosal block validation - Collins and Cegarra,Vector=Values[eventrun],Reference=InitialValue"/>
            <Parameter name="LowerBound" type="cn" value="1"/>
            <Parameter name="UpperBound" type="cn" value="1"/>
            <Parameter name="StartValue" type="float" value="1"/>
            <ParameterGroup name="Affected Experiments">
              <Parameter name="Experiment Key" type="key" value="Experiment_0"/>
            </ParameterGroup>
            <ParameterGroup name="Affected Cross Validation Experiments">
            </ParameterGroup>
          </ParameterGroup>
          <ParameterGroup name="FitItem">
            <Parameter name="ObjectCN" type="cn" value="CN=Root,Model=Enterocyte mucosal block validation - Collins and Cegarra,Vector=Values[eventrun],Reference=InitialValue"/>
            <Parameter name="LowerBound" type="cn" value="0"/>
            <Parameter name="UpperBound" type="cn" value="0"/>
            <Parameter name="StartValue" type="float" value="0"/>
            <ParameterGroup name="Affected Experiments">
              <Parameter name="Experiment Key" type="key" value="Experiment_1"/>
            </ParameterGroup>
            <ParameterGroup name="Affected Cross Validation Experiments">
            </ParameterGroup>
          </ParameterGroup>
          <ParameterGroup name="FitItem">
            <Parameter name="ObjectCN" type="cn" value="CN=Root,Model=Enterocyte mucosal block validation - Collins and Cegarra,Vector=Values[eventrun],Reference=InitialValue"/>
            <Parameter name="LowerBound" type="cn" value="0"/>
            <Parameter name="UpperBound" type="cn" value="0"/>
            <Parameter name="StartValue" type="float" value="0"/>
            <ParameterGroup name="Affected Experiments">
              <Parameter name="Experiment Key" type="key" value="Experiment_2"/>
            </ParameterGroup>
            <ParameterGroup name="Affected Cross Validation Experiments">
            </ParameterGroup>
          </ParameterGroup>
          <ParameterGroup name="FitItem">
            <Parameter name="ObjectCN" type="cn" value="CN=Root,Model=Enterocyte mucosal block validation - Collins and Cegarra,Vector=Values[eventrun],Reference=InitialValue"/>
            <Parameter name="LowerBound" type="cn" value="0"/>
            <Parameter name="UpperBound" type="cn" value="0"/>
            <Parameter name="StartValue" type="float" value="0"/>
            <ParameterGroup name="Affected Experiments">
              <Parameter name="Experiment Key" type="key" value="Experiment_3"/>
            </ParameterGroup>
            <ParameterGroup name="Affected Cross Validation Experiments">
            </ParameterGroup>
          </ParameterGroup>
        </ParameterGroup>
        <ParameterGroup name="OptimizationConstraintList">
        </ParameterGroup>
        <Parameter name="Steady-State" type="cn" value="CN=Root,Vector=TaskList[Steady-State]"/>
        <Parameter name="Time-Course" type="cn" value="CN=Root,Vector=TaskList[Time-Course]"/>
        <Parameter name="Create Parameter Sets" type="bool" value="0"/>
        <Parameter name="Use Time Sens" type="bool" value="0"/>
        <Parameter name="Time-Sens" type="cn" value=""/>
        <ParameterGroup name="Experiment Set">
          <ParameterGroup name="Experiment">
            <Parameter name="Key" type="key" value="Experiment_0"/>
            <Parameter name="File Name" type="file" value="cegerra.tsv"/>
            <Parameter name="First Row" type="unsignedInteger" value="1"/>
            <Parameter name="Last Row" type="unsignedInteger" value="12"/>
            <Parameter name="Experiment Type" type="unsignedInteger" value="1"/>
            <Parameter name="Normalize Weights per Experiment" type="bool" value="1"/>
            <Parameter name="Separator" type="string" value="&#x09;"/>
            <Parameter name="Weight Method" type="unsignedInteger" value="1"/>
            <Parameter name="Data is Row Oriented" type="bool" value="1"/>
            <Parameter name="Row containing Names" type="unsignedInteger" value="1"/>
            <Parameter name="Number of Columns" type="unsignedInteger" value="6"/>
            <ParameterGroup name="Object Map">
              <ParameterGroup name="0">
                <Parameter name="Role" type="unsignedInteger" value="0"/>
              </ParameterGroup>
              <ParameterGroup name="1">
                <Parameter name="Role" type="unsignedInteger" value="3"/>
              </ParameterGroup>
              <ParameterGroup name="2">
                <Parameter name="Role" type="unsignedInteger" value="0"/>
              </ParameterGroup>
              <ParameterGroup name="3">
                <Parameter name="Role" type="unsignedInteger" value="0"/>
              </ParameterGroup>
              <ParameterGroup name="4">
                <Parameter name="Role" type="unsignedInteger" value="0"/>
              </ParameterGroup>
              <ParameterGroup name="5">
                <Parameter name="Role" type="unsignedInteger" value="2"/>
                <Parameter name="Object CN" type="cn" value="CN=Root,Model=Enterocyte mucosal block validation - Collins and Cegarra,Vector=Values[uptake_55],Reference=Value"/>
              </ParameterGroup>
            </ParameterGroup>
          </ParameterGroup>
          <ParameterGroup name="Experiment_1">
            <Parameter name="Key" type="key" value="Experiment_1"/>
            <Parameter name="File Name" type="file" value="colins.tsv"/>
            <Parameter name="First Row" type="unsignedInteger" value="1"/>
            <Parameter name="Last Row" type="unsignedInteger" value="6"/>
            <Parameter name="Experiment Type" type="unsignedInteger" value="1"/>
            <Parameter name="Normalize Weights per Experiment" type="bool" value="1"/>
            <Parameter name="Separator" type="string" value="&#x09;"/>
            <Parameter name="Weight Method" type="unsignedInteger" value="1"/>
            <Parameter name="Data is Row Oriented" type="bool" value="1"/>
            <Parameter name="Row containing Names" type="unsignedInteger" value="1"/>
            <Parameter name="Number of Columns" type="unsignedInteger" value="5"/>
            <ParameterGroup name="Object Map">
              <ParameterGroup name="0">
                <Parameter name="Role" type="unsignedInteger" value="3"/>
              </ParameterGroup>
              <ParameterGroup name="1">
                <Parameter name="Role" type="unsignedInteger" value="0"/>
              </ParameterGroup>
              <ParameterGroup name="2">
                <Parameter name="Role" type="unsignedInteger" value="0"/>
              </ParameterGroup>
              <ParameterGroup name="3">
                <Parameter name="Role" type="unsignedInteger" value="0"/>
              </ParameterGroup>
              <ParameterGroup name="4">
                <Parameter name="Role" type="unsignedInteger" value="2"/>
                <Parameter name="Object CN" type="cn" value="CN=Root,Model=Enterocyte mucosal block validation - Collins and Cegarra,Vector=Values[uptake_55],Reference=Value"/>
              </ParameterGroup>
            </ParameterGroup>
          </ParameterGroup>
          <ParameterGroup name="Experiment_2">
            <Parameter name="Key" type="key" value="Experiment_2"/>
            <Parameter name="File Name" type="file" value="colins.tsv"/>
            <Parameter name="First Row" type="unsignedInteger" value="8"/>
            <Parameter name="Last Row" type="unsignedInteger" value="12"/>
            <Parameter name="Experiment Type" type="unsignedInteger" value="1"/>
            <Parameter name="Normalize Weights per Experiment" type="bool" value="1"/>
            <Parameter name="Separator" type="string" value="&#x09;"/>
            <Parameter name="Weight Method" type="unsignedInteger" value="1"/>
            <Parameter name="Data is Row Oriented" type="bool" value="1"/>
            <Parameter name="Row containing Names" type="unsignedInteger" value="1"/>
            <Parameter name="Number of Columns" type="unsignedInteger" value="5"/>
            <ParameterGroup name="Object Map">
              <ParameterGroup name="0">
                <Parameter name="Role" type="unsignedInteger" value="3"/>
              </ParameterGroup>
              <ParameterGroup name="1">
                <Parameter name="Role" type="unsignedInteger" value="0"/>
              </ParameterGroup>
              <ParameterGroup name="2">
                <Parameter name="Role" type="unsignedInteger" value="0"/>
              </ParameterGroup>
              <ParameterGroup name="3">
                <Parameter name="Role" type="unsignedInteger" value="0"/>
              </ParameterGroup>
              <ParameterGroup name="4">
                <Parameter name="Role" type="unsignedInteger" value="2"/>
                <Parameter name="Object CN" type="cn" value="CN=Root,Model=Enterocyte mucosal block validation - Collins and Cegarra,Vector=Values[uptake_55],Reference=Value"/>
              </ParameterGroup>
            </ParameterGroup>
          </ParameterGroup>
          <ParameterGroup name="Experiment_3">
            <Parameter name="Key" type="key" value="Experiment_3"/>
            <Parameter name="File Name" type="file" value="colins.tsv"/>
            <Parameter name="First Row" type="unsignedInteger" value="14"/>
            <Parameter name="Last Row" type="unsignedInteger" value="18"/>
            <Parameter name="Experiment Type" type="unsignedInteger" value="1"/>
            <Parameter name="Normalize Weights per Experiment" type="bool" value="1"/>
            <Parameter name="Separator" type="string" value="&#x09;"/>
            <Parameter name="Weight Method" type="unsignedInteger" value="1"/>
            <Parameter name="Data is Row Oriented" type="bool" value="1"/>
            <Parameter name="Row containing Names" type="unsignedInteger" value="1"/>
            <Parameter name="Number of Columns" type="unsignedInteger" value="5"/>
            <ParameterGroup name="Object Map">
              <ParameterGroup name="0">
                <Parameter name="Role" type="unsignedInteger" value="3"/>
              </ParameterGroup>
              <ParameterGroup name="1">
                <Parameter name="Role" type="unsignedInteger" value="0"/>
              </ParameterGroup>
              <ParameterGroup name="2">
                <Parameter name="Role" type="unsignedInteger" value="0"/>
              </ParameterGroup>
              <ParameterGroup name="3">
                <Parameter name="Role" type="unsignedInteger" value="0"/>
              </ParameterGroup>
              <ParameterGroup name="4">
                <Parameter name="Role" type="unsignedInteger" value="2"/>
                <Parameter name="Object CN" type="cn" value="CN=Root,Model=Enterocyte mucosal block validation - Collins and Cegarra,Vector=Values[uptake_55],Reference=Value"/>
              </ParameterGroup>
            </ParameterGroup>
          </ParameterGroup>
        </ParameterGroup>
        <ParameterGroup name="Validation Set">
          <Parameter name="Weight" type="unsignedFloat" value="1"/>
          <Parameter name="Threshold" type="unsignedInteger" value="5"/>
        </ParameterGroup>
      </Problem>
      <Method name="Current Solution Statistics" type="CurrentSolutionStatistics">
        <Parameter name="Log Verbosity" type="unsignedInteger" value="0"/>
      </Method>
    </Task>
    <Task key="Task_23" name="Metabolic Control Analysis" type="metabolicControlAnalysis" scheduled="false" updateModel="false">
      <Report reference="Report_15" target="" append="1" confirmOverwrite="1"/>
      <Problem>
        <Parameter name="Steady-State" type="key" value="Task_17"/>
      </Problem>
      <Method name="MCA Method (Reder)" type="MCAMethod(Reder)">
        <Parameter name="Modulation Factor" type="unsignedFloat" value="1.0000000000000001e-09"/>
        <Parameter name="Use Reder" type="bool" value="1"/>
        <Parameter name="Use Smallbone" type="bool" value="1"/>
      </Method>
    </Task>
    <Task key="Task_24" name="Lyapunov Exponents" type="lyapunovExponents" scheduled="false" updateModel="false">
      <Report reference="Report_16" target="" append="1" confirmOverwrite="1"/>
      <Problem>
        <Parameter name="ExponentNumber" type="unsignedInteger" value="3"/>
        <Parameter name="DivergenceRequested" type="bool" value="1"/>
        <Parameter name="TransientTime" type="float" value="0"/>
      </Problem>
      <Method name="Wolf Method" type="WolfMethod">
        <Parameter name="Orthonormalization Interval" type="unsignedFloat" value="1"/>
        <Parameter name="Overall time" type="unsignedFloat" value="1000"/>
        <Parameter name="Relative Tolerance" type="unsignedFloat" value="9.9999999999999995e-07"/>
        <Parameter name="Absolute Tolerance" type="unsignedFloat" value="9.9999999999999998e-13"/>
        <Parameter name="Max Internal Steps" type="unsignedInteger" value="10000"/>
      </Method>
    </Task>
    <Task key="Task_25" name="Time Scale Separation Analysis" type="timeScaleSeparationAnalysis" scheduled="false" updateModel="false">
      <Report reference="Report_17" target="" append="1" confirmOverwrite="1"/>
      <Problem>
        <Parameter name="StepNumber" type="unsignedInteger" value="100"/>
        <Parameter name="StepSize" type="float" value="0.01"/>
        <Parameter name="Duration" type="float" value="1"/>
        <Parameter name="TimeSeriesRequested" type="bool" value="1"/>
        <Parameter name="OutputStartTime" type="float" value="0"/>
      </Problem>
      <Method name="ILDM (LSODA,Deuflhard)" type="TimeScaleSeparation(ILDM,Deuflhard)">
        <Parameter name="Deuflhard Tolerance" type="unsignedFloat" value="0.0001"/>
      </Method>
    </Task>
    <Task key="Task_26" name="Sensitivities" type="sensitivities" scheduled="false" updateModel="false">
      <Report reference="Report_18" target="" append="1" confirmOverwrite="1"/>
      <Problem>
        <Parameter name="SubtaskType" type="unsignedInteger" value="1"/>
        <ParameterGroup name="TargetFunctions">
          <Parameter name="SingleObject" type="cn" value=""/>
          <Parameter name="ObjectListType" type="unsignedInteger" value="7"/>
        </ParameterGroup>
        <ParameterGroup name="ListOfVariables">
          <ParameterGroup name="Variables">
            <Parameter name="SingleObject" type="cn" value=""/>
            <Parameter name="ObjectListType" type="unsignedInteger" value="41"/>
          </ParameterGroup>
          <ParameterGroup name="Variables">
            <Parameter name="SingleObject" type="cn" value=""/>
            <Parameter name="ObjectListType" type="unsignedInteger" value="0"/>
          </ParameterGroup>
        </ParameterGroup>
      </Problem>
      <Method name="Sensitivities Method" type="SensitivitiesMethod">
        <Parameter name="Delta factor" type="unsignedFloat" value="0.001"/>
        <Parameter name="Delta minimum" type="unsignedFloat" value="9.9999999999999998e-13"/>
      </Method>
    </Task>
    <Task key="Task_27" name="Moieties" type="moieties" scheduled="false" updateModel="false">
      <Report reference="Report_19" target="" append="1" confirmOverwrite="1"/>
      <Problem>
      </Problem>
      <Method name="Householder Reduction" type="Householder">
      </Method>
    </Task>
    <Task key="Task_28" name="Cross Section" type="crosssection" scheduled="false" updateModel="false">
      <Problem>
        <Parameter name="AutomaticStepSize" type="bool" value="0"/>
        <Parameter name="StepNumber" type="unsignedInteger" value="100"/>
        <Parameter name="StepSize" type="float" value="0.01"/>
        <Parameter name="Duration" type="float" value="1"/>
        <Parameter name="TimeSeriesRequested" type="bool" value="1"/>
        <Parameter name="OutputStartTime" type="float" value="0"/>
        <Parameter name="Output Event" type="bool" value="0"/>
        <Parameter name="Start in Steady State" type="bool" value="0"/>
        <Parameter name="Use Values" type="bool" value="0"/>
        <Parameter name="Values" type="string" value=""/>
        <Parameter name="LimitCrossings" type="bool" value="0"/>
        <Parameter name="NumCrossingsLimit" type="unsignedInteger" value="0"/>
        <Parameter name="LimitOutTime" type="bool" value="0"/>
        <Parameter name="LimitOutCrossings" type="bool" value="0"/>
        <Parameter name="PositiveDirection" type="bool" value="1"/>
        <Parameter name="NumOutCrossingsLimit" type="unsignedInteger" value="0"/>
        <Parameter name="LimitUntilConvergence" type="bool" value="0"/>
        <Parameter name="ConvergenceTolerance" type="float" value="0"/>
        <Parameter name="Threshold" type="float" value="0"/>
        <Parameter name="DelayOutputUntilConvergence" type="bool" value="0"/>
        <Parameter name="OutputConvergenceTolerance" type="float" value="0"/>
        <ParameterText name="TriggerExpression" type="expression">
          
        </ParameterText>
        <Parameter name="SingleVariable" type="cn" value=""/>
      </Problem>
      <Method name="Deterministic (LSODA)" type="Deterministic(LSODA)">
        <Parameter name="Integrate Reduced Model" type="bool" value="0"/>
        <Parameter name="Relative Tolerance" type="unsignedFloat" value="9.9999999999999995e-07"/>
        <Parameter name="Absolute Tolerance" type="unsignedFloat" value="9.9999999999999998e-13"/>
        <Parameter name="Max Internal Steps" type="unsignedInteger" value="100000"/>
        <Parameter name="Max Internal Step Size" type="unsignedFloat" value="0"/>
      </Method>
    </Task>
    <Task key="Task_29" name="Linear Noise Approximation" type="linearNoiseApproximation" scheduled="false" updateModel="false">
      <Report reference="Report_20" target="" append="1" confirmOverwrite="1"/>
      <Problem>
        <Parameter name="Steady-State" type="key" value="Task_17"/>
      </Problem>
      <Method name="Linear Noise Approximation" type="LinearNoiseApproximation">
      </Method>
    </Task>
    <Task key="Task_30" name="Time-Course Sensitivities" type="timeSensitivities" scheduled="false" updateModel="false">
      <Problem>
        <Parameter name="AutomaticStepSize" type="bool" value="0"/>
        <Parameter name="StepNumber" type="unsignedInteger" value="100"/>
        <Parameter name="StepSize" type="float" value="0.01"/>
        <Parameter name="Duration" type="float" value="1"/>
        <Parameter name="TimeSeriesRequested" type="bool" value="1"/>
        <Parameter name="OutputStartTime" type="float" value="0"/>
        <Parameter name="Output Event" type="bool" value="0"/>
        <Parameter name="Start in Steady State" type="bool" value="0"/>
        <Parameter name="Use Values" type="bool" value="0"/>
        <Parameter name="Values" type="string" value=""/>
        <ParameterGroup name="ListOfParameters">
        </ParameterGroup>
        <ParameterGroup name="ListOfTargets">
        </ParameterGroup>
      </Problem>
      <Method name="LSODA Sensitivities" type="Sensitivities(LSODA)">
        <Parameter name="Integrate Reduced Model" type="bool" value="0"/>
        <Parameter name="Relative Tolerance" type="unsignedFloat" value="9.9999999999999995e-07"/>
        <Parameter name="Absolute Tolerance" type="unsignedFloat" value="9.9999999999999998e-13"/>
        <Parameter name="Max Internal Steps" type="unsignedInteger" value="10000"/>
        <Parameter name="Max Internal Step Size" type="unsignedFloat" value="0"/>
      </Method>
    </Task>
  </ListOfTasks>
  <ListOfReports>
    <Report key="Report_11" name="Steady-State" taskType="steadyState" separator="&#x09;" precision="6">
      <Comment>
        Automatically generated report.
      </Comment>
      <Footer>
        <Object cn="CN=Root,Vector=TaskList[Steady-State]"/>
      </Footer>
    </Report>
    <Report key="Report_12" name="Elementary Flux Modes" taskType="fluxMode" separator="&#x09;" precision="6">
      <Comment>
        Automatically generated report.
      </Comment>
      <Footer>
        <Object cn="CN=Root,Vector=TaskList[Elementary Flux Modes],Object=Result"/>
      </Footer>
    </Report>
    <Report key="Report_13" name="Optimization" taskType="optimization" separator="&#x09;" precision="6">
      <Comment>
        Automatically generated report.
      </Comment>
      <Header>
        <Object cn="CN=Root,Vector=TaskList[Optimization],Object=Description"/>
        <Object cn="String=\[Function Evaluations\]"/>
        <Object cn="Separator=&#x09;"/>
        <Object cn="String=\[Best Value\]"/>
        <Object cn="Separator=&#x09;"/>
        <Object cn="String=\[Best Parameters\]"/>
      </Header>
      <Body>
        <Object cn="CN=Root,Vector=TaskList[Optimization],Problem=Optimization,Reference=Function Evaluations"/>
        <Object cn="Separator=&#x09;"/>
        <Object cn="CN=Root,Vector=TaskList[Optimization],Problem=Optimization,Reference=Best Value"/>
        <Object cn="Separator=&#x09;"/>
        <Object cn="CN=Root,Vector=TaskList[Optimization],Problem=Optimization,Reference=Best Parameters"/>
      </Body>
      <Footer>
        <Object cn="String=&#x0a;"/>
        <Object cn="CN=Root,Vector=TaskList[Optimization],Object=Result"/>
      </Footer>
    </Report>
    <Report key="Report_14" name="Parameter Estimation" taskType="parameterFitting" separator="&#x09;" precision="6">
      <Comment>
        Automatically generated report.
      </Comment>
      <Header>
        <Object cn="CN=Root,Vector=TaskList[Parameter Estimation],Object=Description"/>
        <Object cn="String=\[Function Evaluations\]"/>
        <Object cn="Separator=&#x09;"/>
        <Object cn="String=\[Best Value\]"/>
        <Object cn="Separator=&#x09;"/>
        <Object cn="String=\[Best Parameters\]"/>
      </Header>
      <Body>
        <Object cn="CN=Root,Vector=TaskList[Parameter Estimation],Problem=Parameter Estimation,Reference=Function Evaluations"/>
        <Object cn="Separator=&#x09;"/>
        <Object cn="CN=Root,Vector=TaskList[Parameter Estimation],Problem=Parameter Estimation,Reference=Best Value"/>
        <Object cn="Separator=&#x09;"/>
        <Object cn="CN=Root,Vector=TaskList[Parameter Estimation],Problem=Parameter Estimation,Reference=Best Parameters"/>
      </Body>
      <Footer>
        <Object cn="String=&#x0a;"/>
        <Object cn="CN=Root,Vector=TaskList[Parameter Estimation],Object=Result"/>
      </Footer>
    </Report>
    <Report key="Report_15" name="Metabolic Control Analysis" taskType="metabolicControlAnalysis" separator="&#x09;" precision="6">
      <Comment>
        Automatically generated report.
      </Comment>
      <Header>
        <Object cn="CN=Root,Vector=TaskList[Metabolic Control Analysis],Object=Description"/>
      </Header>
      <Footer>
        <Object cn="String=&#x0a;"/>
        <Object cn="CN=Root,Vector=TaskList[Metabolic Control Analysis],Object=Result"/>
      </Footer>
    </Report>
    <Report key="Report_16" name="Lyapunov Exponents" taskType="lyapunovExponents" separator="&#x09;" precision="6">
      <Comment>
        Automatically generated report.
      </Comment>
      <Header>
        <Object cn="CN=Root,Vector=TaskList[Lyapunov Exponents],Object=Description"/>
      </Header>
      <Footer>
        <Object cn="String=&#x0a;"/>
        <Object cn="CN=Root,Vector=TaskList[Lyapunov Exponents],Object=Result"/>
      </Footer>
    </Report>
    <Report key="Report_17" name="Time Scale Separation Analysis" taskType="timeScaleSeparationAnalysis" separator="&#x09;" precision="6">
      <Comment>
        Automatically generated report.
      </Comment>
      <Header>
        <Object cn="CN=Root,Vector=TaskList[Time Scale Separation Analysis],Object=Description"/>
      </Header>
      <Footer>
        <Object cn="String=&#x0a;"/>
        <Object cn="CN=Root,Vector=TaskList[Time Scale Separation Analysis],Object=Result"/>
      </Footer>
    </Report>
    <Report key="Report_18" name="Sensitivities" taskType="sensitivities" separator="&#x09;" precision="6">
      <Comment>
        Automatically generated report.
      </Comment>
      <Header>
        <Object cn="CN=Root,Vector=TaskList[Sensitivities],Object=Description"/>
      </Header>
      <Footer>
        <Object cn="String=&#x0a;"/>
        <Object cn="CN=Root,Vector=TaskList[Sensitivities],Object=Result"/>
      </Footer>
    </Report>
    <Report key="Report_19" name="Moieties" taskType="moieties" separator="&#x09;" precision="6">
      <Comment>
        Automatically generated report.
      </Comment>
      <Header>
        <Object cn="CN=Root,Vector=TaskList[Moieties],Object=Description"/>
      </Header>
      <Footer>
        <Object cn="String=&#x0a;"/>
        <Object cn="CN=Root,Vector=TaskList[Moieties],Object=Result"/>
      </Footer>
    </Report>
    <Report key="Report_20" name="Linear Noise Approximation" taskType="linearNoiseApproximation" separator="&#x09;" precision="6">
      <Comment>
        Automatically generated report.
      </Comment>
      <Header>
        <Object cn="CN=Root,Vector=TaskList[Linear Noise Approximation],Object=Description"/>
      </Header>
      <Footer>
        <Object cn="String=&#x0a;"/>
        <Object cn="CN=Root,Vector=TaskList[Linear Noise Approximation],Object=Result"/>
      </Footer>
    </Report>
    <Report key="Report_21" name="Create New" taskType="unset" separator="&#x09;" precision="6">
      <Comment>
        A table with nothing in it.
      </Comment>
      <Table printTitle="1">
        <Object cn="CN=Root,Model=Enterocyte mucosal block validation - Collins and Cegarra,Reference=Time"/>
      </Table>
    </Report>
    <Report key="Report_22" name="Time-Course" taskType="timeCourse" separator="&#x09;" precision="6">
      <Comment>
        Automatically generated report.
      </Comment>
      <Header>
        <Object cn="CN=Root,Vector=TaskList[Time-Course],Object=Description"/>
      </Header>
      <Footer>
        <Object cn="CN=Root,Vector=TaskList[Time-Course],Object=Result"/>
      </Footer>
    </Report>
  </ListOfReports>
  <ListOfPlots>
    <PlotSpecification name="Parameter Estimation Result" type="Plot2D" active="1" taskTypes="Parameter Estimation">
      <Parameter name="log X" type="bool" value="0"/>
      <Parameter name="log Y" type="bool" value="0"/>
      <ListOfPlotItems>
        <PlotItem name="Experiment,Values[uptake_55](Measured Value)" type="Curve2D">
          <Parameter name="Line type" type="unsignedInteger" value="3"/>
          <Parameter name="Line subtype" type="unsignedInteger" value="1"/>
          <Parameter name="Line width" type="unsignedFloat" value="1"/>
          <Parameter name="Symbol subtype" type="unsignedInteger" value="1"/>
          <Parameter name="Color" type="string" value="#FF0000"/>
          <Parameter name="Recording Activity" type="string" value="after"/>
          <ListOfChannels>
            <ChannelSpec cn="CN=Root,Vector=TaskList[Parameter Estimation],Problem=Parameter Estimation,ParameterGroup=Experiment Set,ParameterGroup=Experiment,Vector=Fitted Points[0],Reference=Independent Value"/>
            <ChannelSpec cn="CN=Root,Vector=TaskList[Parameter Estimation],Problem=Parameter Estimation,ParameterGroup=Experiment Set,ParameterGroup=Experiment,Vector=Fitted Points[0],Reference=Measured Value"/>
          </ListOfChannels>
        </PlotItem>
        <PlotItem name="Experiment,Values[uptake_55](Fitted Value)" type="Curve2D">
          <Parameter name="Line type" type="unsignedInteger" value="0"/>
          <Parameter name="Line subtype" type="unsignedInteger" value="0"/>
          <Parameter name="Line width" type="unsignedFloat" value="1"/>
          <Parameter name="Symbol subtype" type="unsignedInteger" value="0"/>
          <Parameter name="Color" type="string" value="#FF0000"/>
          <Parameter name="Recording Activity" type="string" value="after"/>
          <ListOfChannels>
            <ChannelSpec cn="CN=Root,Vector=TaskList[Parameter Estimation],Problem=Parameter Estimation,ParameterGroup=Experiment Set,ParameterGroup=Experiment,Vector=Fitted Points[0],Reference=Independent Value"/>
            <ChannelSpec cn="CN=Root,Vector=TaskList[Parameter Estimation],Problem=Parameter Estimation,ParameterGroup=Experiment Set,ParameterGroup=Experiment,Vector=Fitted Points[0],Reference=Fitted Value"/>
          </ListOfChannels>
        </PlotItem>
        <PlotItem name="Experiment,Values[uptake_55](Weighted Error)" type="Curve2D">
          <Parameter name="Line type" type="unsignedInteger" value="2"/>
          <Parameter name="Line subtype" type="unsignedInteger" value="0"/>
          <Parameter name="Line width" type="unsignedFloat" value="1"/>
          <Parameter name="Symbol subtype" type="unsignedInteger" value="2"/>
          <Parameter name="Color" type="string" value="#FF0000"/>
          <Parameter name="Recording Activity" type="string" value="after"/>
          <ListOfChannels>
            <ChannelSpec cn="CN=Root,Vector=TaskList[Parameter Estimation],Problem=Parameter Estimation,ParameterGroup=Experiment Set,ParameterGroup=Experiment,Vector=Fitted Points[0],Reference=Independent Value"/>
            <ChannelSpec cn="CN=Root,Vector=TaskList[Parameter Estimation],Problem=Parameter Estimation,ParameterGroup=Experiment Set,ParameterGroup=Experiment,Vector=Fitted Points[0],Reference=Weighted Error"/>
          </ListOfChannels>
        </PlotItem>
        <PlotItem name="Experiment_1,Values[uptake_55](Measured Value)" type="Curve2D">
          <Parameter name="Line type" type="unsignedInteger" value="3"/>
          <Parameter name="Line subtype" type="unsignedInteger" value="1"/>
          <Parameter name="Line width" type="unsignedFloat" value="1"/>
          <Parameter name="Symbol subtype" type="unsignedInteger" value="1"/>
          <Parameter name="Color" type="string" value="#0000FF"/>
          <Parameter name="Recording Activity" type="string" value="after"/>
          <ListOfChannels>
            <ChannelSpec cn="CN=Root,Vector=TaskList[Parameter Estimation],Problem=Parameter Estimation,ParameterGroup=Experiment Set,ParameterGroup=Experiment_1,Vector=Fitted Points[0],Reference=Independent Value"/>
            <ChannelSpec cn="CN=Root,Vector=TaskList[Parameter Estimation],Problem=Parameter Estimation,ParameterGroup=Experiment Set,ParameterGroup=Experiment_1,Vector=Fitted Points[0],Reference=Measured Value"/>
          </ListOfChannels>
        </PlotItem>
        <PlotItem name="Experiment_1,Values[uptake_55](Fitted Value)" type="Curve2D">
          <Parameter name="Line type" type="unsignedInteger" value="0"/>
          <Parameter name="Line subtype" type="unsignedInteger" value="0"/>
          <Parameter name="Line width" type="unsignedFloat" value="1"/>
          <Parameter name="Symbol subtype" type="unsignedInteger" value="0"/>
          <Parameter name="Color" type="string" value="#0000FF"/>
          <Parameter name="Recording Activity" type="string" value="after"/>
          <ListOfChannels>
            <ChannelSpec cn="CN=Root,Vector=TaskList[Parameter Estimation],Problem=Parameter Estimation,ParameterGroup=Experiment Set,ParameterGroup=Experiment_1,Vector=Fitted Points[0],Reference=Independent Value"/>
            <ChannelSpec cn="CN=Root,Vector=TaskList[Parameter Estimation],Problem=Parameter Estimation,ParameterGroup=Experiment Set,ParameterGroup=Experiment_1,Vector=Fitted Points[0],Reference=Fitted Value"/>
          </ListOfChannels>
        </PlotItem>
        <PlotItem name="Experiment_1,Values[uptake_55](Weighted Error)" type="Curve2D">
          <Parameter name="Line type" type="unsignedInteger" value="2"/>
          <Parameter name="Line subtype" type="unsignedInteger" value="0"/>
          <Parameter name="Line width" type="unsignedFloat" value="1"/>
          <Parameter name="Symbol subtype" type="unsignedInteger" value="2"/>
          <Parameter name="Color" type="string" value="#0000FF"/>
          <Parameter name="Recording Activity" type="string" value="after"/>
          <ListOfChannels>
            <ChannelSpec cn="CN=Root,Vector=TaskList[Parameter Estimation],Problem=Parameter Estimation,ParameterGroup=Experiment Set,ParameterGroup=Experiment_1,Vector=Fitted Points[0],Reference=Independent Value"/>
            <ChannelSpec cn="CN=Root,Vector=TaskList[Parameter Estimation],Problem=Parameter Estimation,ParameterGroup=Experiment Set,ParameterGroup=Experiment_1,Vector=Fitted Points[0],Reference=Weighted Error"/>
          </ListOfChannels>
        </PlotItem>
        <PlotItem name="Experiment_2,Values[uptake_55](Measured Value)" type="Curve2D">
          <Parameter name="Line type" type="unsignedInteger" value="3"/>
          <Parameter name="Line subtype" type="unsignedInteger" value="1"/>
          <Parameter name="Line width" type="unsignedFloat" value="1"/>
          <Parameter name="Symbol subtype" type="unsignedInteger" value="1"/>
          <Parameter name="Color" type="string" value="#00E600"/>
          <Parameter name="Recording Activity" type="string" value="after"/>
          <ListOfChannels>
            <ChannelSpec cn="CN=Root,Vector=TaskList[Parameter Estimation],Problem=Parameter Estimation,ParameterGroup=Experiment Set,ParameterGroup=Experiment_2,Vector=Fitted Points[0],Reference=Independent Value"/>
            <ChannelSpec cn="CN=Root,Vector=TaskList[Parameter Estimation],Problem=Parameter Estimation,ParameterGroup=Experiment Set,ParameterGroup=Experiment_2,Vector=Fitted Points[0],Reference=Measured Value"/>
          </ListOfChannels>
        </PlotItem>
        <PlotItem name="Experiment_2,Values[uptake_55](Fitted Value)" type="Curve2D">
          <Parameter name="Line type" type="unsignedInteger" value="0"/>
          <Parameter name="Line subtype" type="unsignedInteger" value="0"/>
          <Parameter name="Line width" type="unsignedFloat" value="1"/>
          <Parameter name="Symbol subtype" type="unsignedInteger" value="0"/>
          <Parameter name="Color" type="string" value="#00E600"/>
          <Parameter name="Recording Activity" type="string" value="after"/>
          <ListOfChannels>
            <ChannelSpec cn="CN=Root,Vector=TaskList[Parameter Estimation],Problem=Parameter Estimation,ParameterGroup=Experiment Set,ParameterGroup=Experiment_2,Vector=Fitted Points[0],Reference=Independent Value"/>
            <ChannelSpec cn="CN=Root,Vector=TaskList[Parameter Estimation],Problem=Parameter Estimation,ParameterGroup=Experiment Set,ParameterGroup=Experiment_2,Vector=Fitted Points[0],Reference=Fitted Value"/>
          </ListOfChannels>
        </PlotItem>
        <PlotItem name="Experiment_2,Values[uptake_55](Weighted Error)" type="Curve2D">
          <Parameter name="Line type" type="unsignedInteger" value="2"/>
          <Parameter name="Line subtype" type="unsignedInteger" value="0"/>
          <Parameter name="Line width" type="unsignedFloat" value="1"/>
          <Parameter name="Symbol subtype" type="unsignedInteger" value="2"/>
          <Parameter name="Color" type="string" value="#00E600"/>
          <Parameter name="Recording Activity" type="string" value="after"/>
          <ListOfChannels>
            <ChannelSpec cn="CN=Root,Vector=TaskList[Parameter Estimation],Problem=Parameter Estimation,ParameterGroup=Experiment Set,ParameterGroup=Experiment_2,Vector=Fitted Points[0],Reference=Independent Value"/>
            <ChannelSpec cn="CN=Root,Vector=TaskList[Parameter Estimation],Problem=Parameter Estimation,ParameterGroup=Experiment Set,ParameterGroup=Experiment_2,Vector=Fitted Points[0],Reference=Weighted Error"/>
          </ListOfChannels>
        </PlotItem>
        <PlotItem name="Experiment_3,Values[uptake_55](Measured Value)" type="Curve2D">
          <Parameter name="Line type" type="unsignedInteger" value="3"/>
          <Parameter name="Line subtype" type="unsignedInteger" value="1"/>
          <Parameter name="Line width" type="unsignedFloat" value="1"/>
          <Parameter name="Symbol subtype" type="unsignedInteger" value="1"/>
          <Parameter name="Color" type="string" value="#00BEF0"/>
          <Parameter name="Recording Activity" type="string" value="after"/>
          <ListOfChannels>
            <ChannelSpec cn="CN=Root,Vector=TaskList[Parameter Estimation],Problem=Parameter Estimation,ParameterGroup=Experiment Set,ParameterGroup=Experiment_3,Vector=Fitted Points[0],Reference=Independent Value"/>
            <ChannelSpec cn="CN=Root,Vector=TaskList[Parameter Estimation],Problem=Parameter Estimation,ParameterGroup=Experiment Set,ParameterGroup=Experiment_3,Vector=Fitted Points[0],Reference=Measured Value"/>
          </ListOfChannels>
        </PlotItem>
        <PlotItem name="Experiment_3,Values[uptake_55](Fitted Value)" type="Curve2D">
          <Parameter name="Line type" type="unsignedInteger" value="0"/>
          <Parameter name="Line subtype" type="unsignedInteger" value="0"/>
          <Parameter name="Line width" type="unsignedFloat" value="1"/>
          <Parameter name="Symbol subtype" type="unsignedInteger" value="0"/>
          <Parameter name="Color" type="string" value="#00BEF0"/>
          <Parameter name="Recording Activity" type="string" value="after"/>
          <ListOfChannels>
            <ChannelSpec cn="CN=Root,Vector=TaskList[Parameter Estimation],Problem=Parameter Estimation,ParameterGroup=Experiment Set,ParameterGroup=Experiment_3,Vector=Fitted Points[0],Reference=Independent Value"/>
            <ChannelSpec cn="CN=Root,Vector=TaskList[Parameter Estimation],Problem=Parameter Estimation,ParameterGroup=Experiment Set,ParameterGroup=Experiment_3,Vector=Fitted Points[0],Reference=Fitted Value"/>
          </ListOfChannels>
        </PlotItem>
        <PlotItem name="Experiment_3,Values[uptake_55](Weighted Error)" type="Curve2D">
          <Parameter name="Line type" type="unsignedInteger" value="2"/>
          <Parameter name="Line subtype" type="unsignedInteger" value="0"/>
          <Parameter name="Line width" type="unsignedFloat" value="1"/>
          <Parameter name="Symbol subtype" type="unsignedInteger" value="2"/>
          <Parameter name="Color" type="string" value="#00BEF0"/>
          <Parameter name="Recording Activity" type="string" value="after"/>
          <ListOfChannels>
            <ChannelSpec cn="CN=Root,Vector=TaskList[Parameter Estimation],Problem=Parameter Estimation,ParameterGroup=Experiment Set,ParameterGroup=Experiment_3,Vector=Fitted Points[0],Reference=Independent Value"/>
            <ChannelSpec cn="CN=Root,Vector=TaskList[Parameter Estimation],Problem=Parameter Estimation,ParameterGroup=Experiment Set,ParameterGroup=Experiment_3,Vector=Fitted Points[0],Reference=Weighted Error"/>
          </ListOfChannels>
        </PlotItem>
      </ListOfPlotItems>
    </PlotSpecification>
  </ListOfPlots>
  <GUI>
    <ListOfSliders>
      <Slider key="Slider_0" associatedEntityKey="Task_18" objectCN="CN=Root,Model=Enterocyte mucosal block validation - Collins and Cegarra,Vector=Compartments[cell],Vector=Metabolites[core],Reference=InitialParticleNumber" objectType="float" objectValue="4.78197e+06" minValue="0" maxValue="1.25841e+07" tickNumber="1000" tickFactor="100" scaling="linear"/>
    </ListOfSliders>
  </GUI>
  <SBMLReference file="simple-dmt.xml">
    <SBMLMap SBMLid="c2" COPASIkey="Compartment_0"/>
  </SBMLReference>
  <ListOfUnitDefinitions>
    <UnitDefinition key="Unit_1" name="meter" symbol="m">
      <MiriamAnnotation>
<rdf:RDF
xmlns:dcterms="http://purl.org/dc/terms/"
xmlns:rdf="http://www.w3.org/1999/02/22-rdf-syntax-ns#">
<rdf:Description rdf:about="#Unit_0">
</rdf:Description>
</rdf:RDF>
      </MiriamAnnotation>
      <Expression>
        m
      </Expression>
    </UnitDefinition>
    <UnitDefinition key="Unit_5" name="second" symbol="s">
      <MiriamAnnotation>
<rdf:RDF
xmlns:dcterms="http://purl.org/dc/terms/"
xmlns:rdf="http://www.w3.org/1999/02/22-rdf-syntax-ns#">
<rdf:Description rdf:about="#Unit_4">
</rdf:Description>
</rdf:RDF>
      </MiriamAnnotation>
      <Expression>
        s
      </Expression>
    </UnitDefinition>
    <UnitDefinition key="Unit_13" name="Avogadro" symbol="Avogadro">
      <MiriamAnnotation>
<rdf:RDF
xmlns:dcterms="http://purl.org/dc/terms/"
xmlns:rdf="http://www.w3.org/1999/02/22-rdf-syntax-ns#">
<rdf:Description rdf:about="#Unit_12">
</rdf:Description>
</rdf:RDF>
      </MiriamAnnotation>
      <Expression>
        Avogadro
      </Expression>
    </UnitDefinition>
    <UnitDefinition key="Unit_17" name="item" symbol="#">
      <MiriamAnnotation>
<rdf:RDF
xmlns:dcterms="http://purl.org/dc/terms/"
xmlns:rdf="http://www.w3.org/1999/02/22-rdf-syntax-ns#">
<rdf:Description rdf:about="#Unit_16">
</rdf:Description>
</rdf:RDF>
      </MiriamAnnotation>
      <Expression>
        #
      </Expression>
    </UnitDefinition>
    <UnitDefinition key="Unit_35" name="liter" symbol="l">
      <MiriamAnnotation>
<rdf:RDF
xmlns:dcterms="http://purl.org/dc/terms/"
xmlns:rdf="http://www.w3.org/1999/02/22-rdf-syntax-ns#">
<rdf:Description rdf:about="#Unit_34">
</rdf:Description>
</rdf:RDF>
      </MiriamAnnotation>
      <Expression>
        0.001*m^3
      </Expression>
    </UnitDefinition>
    <UnitDefinition key="Unit_41" name="mole" symbol="mol">
      <MiriamAnnotation>
<rdf:RDF
xmlns:dcterms="http://purl.org/dc/terms/"
xmlns:rdf="http://www.w3.org/1999/02/22-rdf-syntax-ns#">
<rdf:Description rdf:about="#Unit_40">
</rdf:Description>
</rdf:RDF>
      </MiriamAnnotation>
      <Expression>
        Avogadro*#
      </Expression>
    </UnitDefinition>
  </ListOfUnitDefinitions>
</COPASI>
