# Supplementary material for: Mathematical modeling reveals ferritin as the strongest cellular driver of dietary iron transfer block in enterocytes
Source: PLoS Comput Biol. 2025 Mar 7;21(3):e1012374. doi: 10.1371/journal.pcbi.1012374 (PMC11918390; doi:10.1371/journal.pcbi.1012374)
Supplement: S1 Data — (ZIP) [file pcbi.1012374.s004.zip › S1/EnterocyteMucosalBlockLumenLoss.cps]

<?xml version="1.0" encoding="UTF-8"?>
<!-- generated with COPASI 4.36 (Build 260) (http://www.copasi.org) at 2023-02-16T18:01:57Z -->
<?oxygen RNGSchema="http://www.copasi.org/static/schema/CopasiML.rng" type="xml"?>
<COPASI xmlns="http://www.copasi.org/static/schema" versionMajor="4" versionMinor="36" versionDevel="260" copasiSourcesModified="0">
  <ListOfFunctions>
    <Function key="Function_13" name="Mass action (irreversible)" type="MassAction" reversible="false">
      <MiriamAnnotation>
<rdf:RDF xmlns:CopasiMT="http://www.copasi.org/RDF/MiriamTerms#" xmlns:dcterms="http://purl.org/dc/terms/" xmlns:rdf="http://www.w3.org/1999/02/22-rdf-syntax-ns#">
   <rdf:Description rdf:about="#Function_13">
   <CopasiMT:is rdf:resource="urn:miriam:obo.sbo:SBO:0000163" />
   </rdf:Description>
   </rdf:RDF>
      </MiriamAnnotation>
      <Comment>
        <body xmlns="http://www.w3.org/1999/xhtml">
<b>Mass action rate law for irreversible reactions</b>
<p>
Reaction scheme where the products are created from the reactants and the change of a product quantity is proportional to the product of reactant activities. The reaction scheme does not include any reverse process that creates the reactants from the products. The change of a product quantity is proportional to the quantity of one reactant.
</p>
</body>
      </Comment>
      <Expression>
        k1*PRODUCT&lt;substrate_i>
      </Expression>
      <ListOfParameterDescriptions>
        <ParameterDescription key="FunctionParameter_80" name="k1" order="0" role="constant"/>
        <ParameterDescription key="FunctionParameter_81" name="substrate" order="1" role="substrate"/>
      </ListOfParameterDescriptions>
    </Function>
    <Function key="Function_14" name="Mass action (reversible)" type="MassAction" reversible="true">
      <MiriamAnnotation>
<rdf:RDF xmlns:CopasiMT="http://www.copasi.org/RDF/MiriamTerms#" xmlns:dcterms="http://purl.org/dc/terms/" xmlns:rdf="http://www.w3.org/1999/02/22-rdf-syntax-ns#">
   <rdf:Description rdf:about="#Function_14">
   <CopasiMT:is rdf:resource="urn:miriam:obo.sbo:SBO:0000042" />
   </rdf:Description>
   </rdf:RDF>
      </MiriamAnnotation>
      <Comment>
        <body xmlns="http://www.w3.org/1999/xhtml">
<b>Mass action rate law for reversible reactions</b>
<p>
Reaction scheme where the products are created from the reactants and the change of a product quantity is proportional to the product of reactant activities. The reaction scheme does include a reverse process that creates the reactants from the products.
</p>
</body>
      </Comment>
      <Expression>
        k1*PRODUCT&lt;substrate_i>-k2*PRODUCT&lt;product_j>
      </Expression>
      <ListOfParameterDescriptions>
        <ParameterDescription key="FunctionParameter_69" name="k1" order="0" role="constant"/>
        <ParameterDescription key="FunctionParameter_68" name="substrate" order="1" role="substrate"/>
        <ParameterDescription key="FunctionParameter_78" name="k2" order="2" role="constant"/>
        <ParameterDescription key="FunctionParameter_79" name="product" order="3" role="product"/>
      </ListOfParameterDescriptions>
    </Function>
    <Function key="Function_40" name="Rate Law for nucleation w/ inhibition" type="UserDefined" reversible="unspecified">
      <MiriamAnnotation>
<rdf:RDF xmlns:rdf="http://www.w3.org/1999/02/22-rdf-syntax-ns#" />
      </MiriamAnnotation>
      <Expression>
        k1*S^2*M*((L + rN)/(24 +rN)) * (ki^n/(ki^n+I^n))
      </Expression>
      <ListOfParameterDescriptions>
        <ParameterDescription key="FunctionParameter_264" name="k1" order="0" role="constant"/>
        <ParameterDescription key="FunctionParameter_263" name="S" order="1" role="substrate"/>
        <ParameterDescription key="FunctionParameter_262" name="M" order="2" role="modifier"/>
        <ParameterDescription key="FunctionParameter_261" name="L" order="3" role="constant"/>
        <ParameterDescription key="FunctionParameter_250" name="rN" order="4" role="constant"/>
        <ParameterDescription key="FunctionParameter_265" name="ki" order="5" role="constant"/>
        <ParameterDescription key="FunctionParameter_266" name="n" order="6" role="constant"/>
        <ParameterDescription key="FunctionParameter_267" name="I" order="7" role="modifier"/>
      </ListOfParameterDescriptions>
    </Function>
    <Function key="Function_41" name="Rate Law for reaction" type="UserDefined" reversible="unspecified">
      <MiriamAnnotation>
<rdf:RDF xmlns:rdf="http://www.w3.org/1999/02/22-rdf-syntax-ns#" />
      </MiriamAnnotation>
      <Expression>
        K*(S/M)*M
      </Expression>
      <ListOfParameterDescriptions>
        <ParameterDescription key="FunctionParameter_275" name="K" order="0" role="constant"/>
        <ParameterDescription key="FunctionParameter_274" name="S" order="1" role="substrate"/>
        <ParameterDescription key="FunctionParameter_273" name="M" order="2" role="modifier"/>
      </ListOfParameterDescriptions>
    </Function>
    <Function key="Function_42" name="Hill Function w/ enzyme" type="UserDefined" reversible="unspecified">
      <MiriamAnnotation>
<rdf:RDF xmlns:dcterms="http://purl.org/dc/terms/" xmlns:rdf="http://www.w3.org/1999/02/22-rdf-syntax-ns#">
  <rdf:Description rdf:about="#Function_42">
    <dcterms:created>
      <rdf:Description>
        <dcterms:W3CDTF>2021-03-04T20:19:22Z</dcterms:W3CDTF>
      </rdf:Description>
    </dcterms:created>
  </rdf:Description>
</rdf:RDF>
      </MiriamAnnotation>
      <Expression>
        kcat*E*((S/K)^n/(1+(S/K)^n))
      </Expression>
      <ListOfParameterDescriptions>
        <ParameterDescription key="FunctionParameter_270" name="kcat" order="0" role="constant"/>
        <ParameterDescription key="FunctionParameter_271" name="E" order="1" role="modifier"/>
        <ParameterDescription key="FunctionParameter_272" name="S" order="2" role="substrate"/>
        <ParameterDescription key="FunctionParameter_269" name="K" order="3" role="constant"/>
        <ParameterDescription key="FunctionParameter_268" name="n" order="4" role="constant"/>
      </ListOfParameterDescriptions>
    </Function>
    <Function key="Function_43" name="Rate Law for DMT1 endocytosis free" type="UserDefined" reversible="unspecified">
      <MiriamAnnotation>
<rdf:RDF xmlns:dcterms="http://purl.org/dc/terms/" xmlns:rdf="http://www.w3.org/1999/02/22-rdf-syntax-ns#">
  <rdf:Description rdf:about="#Function_43">
    <dcterms:created>
      <rdf:Description>
        <dcterms:W3CDTF>2021-03-15T17:56:12Z</dcterms:W3CDTF>
      </rdf:Description>
    </dcterms:created>
  </rdf:Description>
</rdf:RDF>
      </MiriamAnnotation>
      <Expression>
        k * S
      </Expression>
      <ListOfParameterDescriptions>
        <ParameterDescription key="FunctionParameter_280" name="k" order="0" role="constant"/>
        <ParameterDescription key="FunctionParameter_279" name="S" order="1" role="substrate"/>
      </ListOfParameterDescriptions>
    </Function>
    <Function key="Function_44" name="Hill -|" type="UserDefined" reversible="unspecified">
      <MiriamAnnotation>
<rdf:RDF xmlns:rdf="http://www.w3.org/1999/02/22-rdf-syntax-ns#" />
      </MiriamAnnotation>
      <Expression>
        a*(1-I^n/(K^n+I^n))
      </Expression>
      <ListOfParameterDescriptions>
        <ParameterDescription key="FunctionParameter_277" name="a" order="0" role="constant"/>
        <ParameterDescription key="FunctionParameter_278" name="I" order="1" role="modifier"/>
        <ParameterDescription key="FunctionParameter_276" name="n" order="2" role="constant"/>
        <ParameterDescription key="FunctionParameter_281" name="K" order="3" role="constant"/>
      </ListOfParameterDescriptions>
    </Function>
    <Function key="Function_45" name="Hill ->" type="UserDefined" reversible="unspecified">
      <MiriamAnnotation>
<rdf:RDF xmlns:rdf="http://www.w3.org/1999/02/22-rdf-syntax-ns#" />
      </MiriamAnnotation>
      <Expression>
        a*(1+M^n/(K^n+M^n))
      </Expression>
      <ListOfParameterDescriptions>
        <ParameterDescription key="FunctionParameter_285" name="a" order="0" role="constant"/>
        <ParameterDescription key="FunctionParameter_284" name="M" order="1" role="modifier"/>
        <ParameterDescription key="FunctionParameter_283" name="n" order="2" role="constant"/>
        <ParameterDescription key="FunctionParameter_282" name="K" order="3" role="constant"/>
      </ListOfParameterDescriptions>
    </Function>
    <Function key="Function_46" name="function_4-one" type="UserDefined" reversible="unspecified">
      <MiriamAnnotation>
<rdf:RDF xmlns:rdf="http://www.w3.org/1999/02/22-rdf-syntax-ns#" />
      </MiriamAnnotation>
      <Expression>
        (kcat*((H+rO)/(24+rO))*FT*S^n)/(Km^n + S^n)
      </Expression>
      <ListOfParameterDescriptions>
        <ParameterDescription key="FunctionParameter_289" name="kcat" order="0" role="constant"/>
        <ParameterDescription key="FunctionParameter_288" name="H" order="1" role="constant"/>
        <ParameterDescription key="FunctionParameter_287" name="rO" order="2" role="constant"/>
        <ParameterDescription key="FunctionParameter_286" name="FT" order="3" role="modifier"/>
        <ParameterDescription key="FunctionParameter_290" name="S" order="4" role="substrate"/>
        <ParameterDescription key="FunctionParameter_291" name="n" order="5" role="constant"/>
        <ParameterDescription key="FunctionParameter_292" name="Km" order="6" role="constant"/>
      </ListOfParameterDescriptions>
    </Function>
    <Function key="Function_47" name="Rate Law for 1FPN-down" type="UserDefined" reversible="unspecified">
      <MiriamAnnotation>
<rdf:RDF xmlns:rdf="http://www.w3.org/1999/02/22-rdf-syntax-ns#" />
      </MiriamAnnotation>
      <Expression>
        (k1 * S)*((M)^n/(k3^n + (M)^n))
      </Expression>
      <ListOfParameterDescriptions>
        <ParameterDescription key="FunctionParameter_299" name="k1" order="0" role="constant"/>
        <ParameterDescription key="FunctionParameter_298" name="S" order="1" role="substrate"/>
        <ParameterDescription key="FunctionParameter_297" name="M" order="2" role="modifier"/>
        <ParameterDescription key="FunctionParameter_296" name="n" order="3" role="constant"/>
        <ParameterDescription key="FunctionParameter_295" name="k3" order="4" role="constant"/>
      </ListOfParameterDescriptions>
    </Function>
    <Function key="Function_48" name="Rate Law for FT core formation" type="UserDefined" reversible="unspecified">
      <MiriamAnnotation>
<rdf:RDF xmlns:rdf="http://www.w3.org/1999/02/22-rdf-syntax-ns#" />
      </MiriamAnnotation>
      <Expression>
        ((k1 * S * M)/(k2 + S))*(k3^n/(k3^n + M^n))*((4300^m - x^m)/4300^m)
      </Expression>
      <ListOfParameterDescriptions>
        <ParameterDescription key="FunctionParameter_302" name="k1" order="0" role="constant"/>
        <ParameterDescription key="FunctionParameter_301" name="S" order="1" role="substrate"/>
        <ParameterDescription key="FunctionParameter_300" name="M" order="2" role="modifier"/>
        <ParameterDescription key="FunctionParameter_293" name="k2" order="3" role="constant"/>
        <ParameterDescription key="FunctionParameter_294" name="k3" order="4" role="constant"/>
        <ParameterDescription key="FunctionParameter_303" name="n" order="5" role="constant"/>
        <ParameterDescription key="FunctionParameter_304" name="m" order="6" role="constant"/>
        <ParameterDescription key="FunctionParameter_305" name="x" order="7" role="constant"/>
      </ListOfParameterDescriptions>
    </Function>
    <Function key="Function_49" name="DMT1 endocytosis rate" type="UserDefined" reversible="unspecified">
      <MiriamAnnotation>
<rdf:RDF xmlns:dcterms="http://purl.org/dc/terms/" xmlns:rdf="http://www.w3.org/1999/02/22-rdf-syntax-ns#">
  <rdf:Description rdf:about="#Function_49">
    <dcterms:created>
      <rdf:Description>
        <dcterms:W3CDTF>2021-03-04T20:19:22Z</dcterms:W3CDTF>
      </rdf:Description>
    </dcterms:created>
  </rdf:Description>
</rdf:RDF>
      </MiriamAnnotation>
      <Expression>
        kcat*S*((M/K)^n/(1+(M/K)^n))
      </Expression>
      <ListOfParameterDescriptions>
        <ParameterDescription key="FunctionParameter_313" name="kcat" order="0" role="constant"/>
        <ParameterDescription key="FunctionParameter_312" name="S" order="1" role="substrate"/>
        <ParameterDescription key="FunctionParameter_311" name="M" order="2" role="modifier"/>
        <ParameterDescription key="FunctionParameter_310" name="K" order="3" role="constant"/>
        <ParameterDescription key="FunctionParameter_309" name="n" order="4" role="constant"/>
      </ListOfParameterDescriptions>
    </Function>
    <Function key="Function_50" name="function_2" type="UserDefined" reversible="unspecified">
      <MiriamAnnotation>
<rdf:RDF xmlns:rdf="http://www.w3.org/1999/02/22-rdf-syntax-ns#" />
      </MiriamAnnotation>
      <Expression>
        ka*s*m1
      </Expression>
      <ListOfParameterDescriptions>
        <ParameterDescription key="FunctionParameter_315" name="ka" order="0" role="constant"/>
        <ParameterDescription key="FunctionParameter_314" name="s" order="1" role="substrate"/>
        <ParameterDescription key="FunctionParameter_306" name="m1" order="2" role="modifier"/>
      </ListOfParameterDescriptions>
    </Function>
  </ListOfFunctions>
  <Model key="Model_1" name="NoName" simulationType="time" timeUnit="s" volumeUnit="l" areaUnit="cm²" lengthUnit="cm" quantityUnit="mol" type="deterministic" avogadroConstant="6.0221408570000002e+23">
    <MiriamAnnotation>
<rdf:RDF
   xmlns:dcterms="http://purl.org/dc/terms/"
   xmlns:rdf="http://www.w3.org/1999/02/22-rdf-syntax-ns#">
  <rdf:Description rdf:about="#Model_1">
    <dcterms:created>
      <rdf:Description>
        <dcterms:W3CDTF>2020-12-14T15:10:00Z</dcterms:W3CDTF>
      </rdf:Description>
    </dcterms:created>
  </rdf:Description>
</rdf:RDF>

    </MiriamAnnotation>
    <ListOfUnsupportedAnnotations>
      <UnsupportedAnnotation name="http://www.sbml.org/2001/ns/celldesigner">
<celldesigner:extension xmlns:celldesigner="http://www.sbml.org/2001/ns/celldesigner">
  <celldesigner:modelVersion>4.0</celldesigner:modelVersion>
  <celldesigner:modelDisplay sizeX="1000" sizeY="1000" />
  <celldesigner:listOfIncludedSpecies>
    <celldesigner:species id="s48" name="FT">
      <celldesigner:notes>
        <html xmlns="http://www.w3.org/1999/xhtml">
          <head>
            <title />
          </head>
          <body />
        </html>
      </celldesigner:notes>
      <celldesigner:annotation>
        <celldesigner:complexSpecies>s47</celldesigner:complexSpecies>
        <celldesigner:speciesIdentity>
          <celldesigner:class>PROTEIN</celldesigner:class>
          <celldesigner:proteinReference>pr1</celldesigner:proteinReference>
        </celldesigner:speciesIdentity>
      </celldesigner:annotation>
    </celldesigner:species>
    <celldesigner:species id="s49" name="Fe">
      <celldesigner:notes>
        <html xmlns="http://www.w3.org/1999/xhtml">
          <head>
            <title />
          </head>
          <body />
        </html>
      </celldesigner:notes>
      <celldesigner:annotation>
        <celldesigner:complexSpecies>s47</celldesigner:complexSpecies>
        <celldesigner:speciesIdentity>
          <celldesigner:class>ION</celldesigner:class>
          <celldesigner:name>Fe</celldesigner:name>
        </celldesigner:speciesIdentity>
      </celldesigner:annotation>
    </celldesigner:species>
    <celldesigner:species id="s51" name="FT">
      <celldesigner:notes>
        <html xmlns="http://www.w3.org/1999/xhtml">
          <head>
            <title />
          </head>
          <body />
        </html>
      </celldesigner:notes>
      <celldesigner:annotation>
        <celldesigner:complexSpecies>s50</celldesigner:complexSpecies>
        <celldesigner:speciesIdentity>
          <celldesigner:class>PROTEIN</celldesigner:class>
          <celldesigner:proteinReference>pr1</celldesigner:proteinReference>
        </celldesigner:speciesIdentity>
      </celldesigner:annotation>
    </celldesigner:species>
    <celldesigner:species id="s52" name="Fe">
      <celldesigner:notes>
        <html xmlns="http://www.w3.org/1999/xhtml">
          <head>
            <title />
          </head>
          <body />
        </html>
      </celldesigner:notes>
      <celldesigner:annotation>
        <celldesigner:complexSpecies>s50</celldesigner:complexSpecies>
        <celldesigner:speciesIdentity>
          <celldesigner:class>ION</celldesigner:class>
          <celldesigner:name>Fe</celldesigner:name>
        </celldesigner:speciesIdentity>
      </celldesigner:annotation>
    </celldesigner:species>
  </celldesigner:listOfIncludedSpecies>
  <celldesigner:listOfCompartmentAliases>
    <celldesigner:compartmentAlias id="ca1" compartment="c1">
      <celldesigner:class>SQUARE</celldesigner:class>
      <celldesigner:bounds x="0.0" y="0.0" w="1000.0" h="200.0" />
      <celldesigner:namePoint x="481.5" y="163.5" />
      <celldesigner:doubleLine thickness="12.0" outerWidth="2.0" innerWidth="1.0" />
      <celldesigner:paint color="ffcccc00" scheme="Color" />
      <celldesigner:info state="empty" angle="-1.5707963267948966" />
    </celldesigner:compartmentAlias>
    <celldesigner:compartmentAlias id="ca2" compartment="c2">
      <celldesigner:class>SQUARE</celldesigner:class>
      <celldesigner:bounds x="0.0" y="275.0" w="1000.0" h="350.0" />
      <celldesigner:namePoint x="489.5" y="588.5" />
      <celldesigner:doubleLine thickness="12.0" outerWidth="2.0" innerWidth="1.0" />
      <celldesigner:paint color="ffcccc00" scheme="Color" />
      <celldesigner:info state="empty" angle="-1.5707963267948966" />
    </celldesigner:compartmentAlias>
    <celldesigner:compartmentAlias id="ca3" compartment="c3">
      <celldesigner:class>SQUARE</celldesigner:class>
      <celldesigner:bounds x="0.0" y="737.5" w="1000.0" h="262.5" />
      <celldesigner:namePoint x="478.0" y="926.0" />
      <celldesigner:doubleLine thickness="12.0" outerWidth="2.0" innerWidth="1.0" />
      <celldesigner:paint color="ffcccc00" scheme="Color" />
      <celldesigner:info state="empty" angle="-1.5707963267948966" />
    </celldesigner:compartmentAlias>
  </celldesigner:listOfCompartmentAliases>
  <celldesigner:listOfComplexSpeciesAliases>
    <celldesigner:complexSpeciesAlias id="csa4" species="s50" compartmentAlias="ca2">
      <celldesigner:activity>inactive</celldesigner:activity>
      <celldesigner:bounds x="683.0" y="456.0" w="98.0" h="96.0" />
      <celldesigner:font size="12" />
      <celldesigner:view state="usual" />
      <celldesigner:backupSize w="0.0" h="0.0" />
      <celldesigner:backupView state="none" />
      <celldesigner:usualView>
        <celldesigner:innerPosition x="683.0" y="181.0" />
        <celldesigner:boxSize width="98.0" height="96.0" />
        <celldesigner:singleLine width="2.0" />
        <celldesigner:paint color="fff7f7f7" scheme="Color" />
      </celldesigner:usualView>
      <celldesigner:briefView>
        <celldesigner:innerPosition x="0.0" y="0.0" />
        <celldesigner:boxSize width="80.0" height="60.0" />
        <celldesigner:singleLine width="2.0" />
        <celldesigner:paint color="fff7f7f7" scheme="Color" />
      </celldesigner:briefView>
      <celldesigner:info state="empty" angle="-1.5707963267948966" />
    </celldesigner:complexSpeciesAlias>
    <celldesigner:complexSpeciesAlias id="csa5" species="s47" compartmentAlias="ca2">
      <celldesigner:activity>inactive</celldesigner:activity>
      <celldesigner:bounds x="791.5" y="342.0" w="97.0" h="84.0" />
      <celldesigner:font size="12" />
      <celldesigner:view state="usual" />
      <celldesigner:backupSize w="0.0" h="0.0" />
      <celldesigner:backupView state="none" />
      <celldesigner:usualView>
        <celldesigner:innerPosition x="791.5" y="67.0" />
        <celldesigner:boxSize width="97.0" height="84.0" />
        <celldesigner:singleLine width="2.0" />
        <celldesigner:paint color="fff7f7f7" scheme="Color" />
      </celldesigner:usualView>
      <celldesigner:briefView>
        <celldesigner:innerPosition x="0.0" y="0.0" />
        <celldesigner:boxSize width="80.0" height="60.0" />
        <celldesigner:singleLine width="2.0" />
        <celldesigner:paint color="fff7f7f7" scheme="Color" />
      </celldesigner:briefView>
      <celldesigner:info state="empty" angle="-1.5707963267948966" />
    </celldesigner:complexSpeciesAlias>
  </celldesigner:listOfComplexSpeciesAliases>
  <celldesigner:listOfSpeciesAliases>
    <celldesigner:speciesAlias id="sa1" species="s1" compartmentAlias="ca2">
      <celldesigner:activity>inactive</celldesigner:activity>
      <celldesigner:bounds x="560.0" y="328.0" w="80.0" h="40.0" />
      <celldesigner:font size="12" />
      <celldesigner:view state="usual" />
      <celldesigner:usualView>
        <celldesigner:innerPosition x="560.0" y="53.0" />
        <celldesigner:boxSize width="80.0" height="40.0" />
        <celldesigner:singleLine width="1.0" />
        <celldesigner:paint color="ffccffcc" scheme="Color" />
      </celldesigner:usualView>
      <celldesigner:briefView>
        <celldesigner:innerPosition x="0.0" y="0.0" />
        <celldesigner:boxSize width="80.0" height="60.0" />
        <celldesigner:singleLine width="1.0" />
        <celldesigner:paint color="3fff0000" scheme="Color" />
      </celldesigner:briefView>
      <celldesigner:info state="empty" angle="-1.5707963267948966" />
    </celldesigner:speciesAlias>
    <celldesigner:speciesAlias id="sa2" species="s2">
      <celldesigner:activity>inactive</celldesigner:activity>
      <celldesigner:bounds x="563.0" y="655.0" w="80.0" h="40.0" />
      <celldesigner:font size="12" />
      <celldesigner:view state="usual" />
      <celldesigner:usualView>
        <celldesigner:innerPosition x="0.0" y="0.0" />
        <celldesigner:boxSize width="80.0" height="40.0" />
        <celldesigner:singleLine width="1.0" />
        <celldesigner:paint color="ffccffcc" scheme="Color" />
      </celldesigner:usualView>
      <celldesigner:briefView>
        <celldesigner:innerPosition x="0.0" y="0.0" />
        <celldesigner:boxSize width="80.0" height="60.0" />
        <celldesigner:singleLine width="1.0" />
        <celldesigner:paint color="3fff0000" scheme="Color" />
      </celldesigner:briefView>
      <celldesigner:info state="empty" angle="-1.5707963267948966" />
    </celldesigner:speciesAlias>
    <celldesigner:speciesAlias id="sa3" species="s3" compartmentAlias="ca2">
      <celldesigner:activity>inactive</celldesigner:activity>
      <celldesigner:bounds x="413.0" y="505.0" w="80.0" h="40.0" />
      <celldesigner:font size="12" />
      <celldesigner:view state="usual" />
      <celldesigner:usualView>
        <celldesigner:innerPosition x="413.0" y="230.0" />
        <celldesigner:boxSize width="80.0" height="40.0" />
        <celldesigner:singleLine width="1.0" />
        <celldesigner:paint color="ffccffcc" scheme="Color" />
      </celldesigner:usualView>
      <celldesigner:briefView>
        <celldesigner:innerPosition x="0.0" y="0.0" />
        <celldesigner:boxSize width="80.0" height="60.0" />
        <celldesigner:singleLine width="1.0" />
        <celldesigner:paint color="3fff0000" scheme="Color" />
      </celldesigner:briefView>
      <celldesigner:info state="empty" angle="-1.5707963267948966" />
    </celldesigner:speciesAlias>
    <celldesigner:speciesAlias id="sa4" species="s4" compartmentAlias="ca3">
      <celldesigner:activity>inactive</celldesigner:activity>
      <celldesigner:bounds x="284.0" y="856.0" w="80.0" h="40.0" />
      <celldesigner:font size="12" />
      <celldesigner:view state="usual" />
      <celldesigner:usualView>
        <celldesigner:innerPosition x="284.0" y="118.5" />
        <celldesigner:boxSize width="80.0" height="40.0" />
        <celldesigner:singleLine width="1.0" />
        <celldesigner:paint color="ffccffcc" scheme="Color" />
      </celldesigner:usualView>
      <celldesigner:briefView>
        <celldesigner:innerPosition x="0.0" y="0.0" />
        <celldesigner:boxSize width="80.0" height="60.0" />
        <celldesigner:singleLine width="1.0" />
        <celldesigner:paint color="3fff0000" scheme="Color" />
      </celldesigner:briefView>
      <celldesigner:info state="empty" angle="-1.5707963267948966" />
    </celldesigner:speciesAlias>
    <celldesigner:speciesAlias id="sa15" species="s18" compartmentAlias="ca2">
      <celldesigner:activity>inactive</celldesigner:activity>
      <celldesigner:bounds x="148.75" y="436.75" w="62.5" h="62.5" />
      <celldesigner:font size="12" />
      <celldesigner:view state="usual" />
      <celldesigner:usualView>
        <celldesigner:innerPosition x="148.75" y="161.75" />
        <celldesigner:boxSize width="62.5" height="62.5" />
        <celldesigner:singleLine width="1.0" />
        <celldesigner:paint color="ff9999ff" scheme="Color" />
      </celldesigner:usualView>
      <celldesigner:briefView>
        <celldesigner:innerPosition x="0.0" y="0.0" />
        <celldesigner:boxSize width="80.0" height="60.0" />
        <celldesigner:singleLine width="1.0" />
        <celldesigner:paint color="3fff0000" scheme="Color" />
      </celldesigner:briefView>
      <celldesigner:info state="empty" angle="-1.5707963267948966" />
    </celldesigner:speciesAlias>
    <celldesigner:speciesAlias id="sa16" species="s19" compartmentAlias="ca1">
      <celldesigner:activity>inactive</celldesigner:activity>
      <celldesigner:bounds x="165.5" y="87.5" w="25.0" h="25.0" />
      <celldesigner:font size="12" />
      <celldesigner:view state="usual" />
      <celldesigner:usualView>
        <celldesigner:innerPosition x="165.5" y="87.5" />
        <celldesigner:boxSize width="25.0" height="25.0" />
        <celldesigner:singleLine width="1.0" />
        <celldesigner:paint color="ff9999ff" scheme="Color" />
      </celldesigner:usualView>
      <celldesigner:briefView>
        <celldesigner:innerPosition x="0.0" y="0.0" />
        <celldesigner:boxSize width="80.0" height="60.0" />
        <celldesigner:singleLine width="1.0" />
        <celldesigner:paint color="3fff0000" scheme="Color" />
      </celldesigner:briefView>
      <celldesigner:info state="empty" angle="-1.5707963267948966" />
    </celldesigner:speciesAlias>
    <celldesigner:speciesAlias id="sa17" species="s20">
      <celldesigner:activity>inactive</celldesigner:activity>
      <celldesigner:bounds x="260.0" y="220.0" w="80.0" h="40.0" />
      <celldesigner:font size="12" />
      <celldesigner:view state="usual" />
      <celldesigner:usualView>
        <celldesigner:innerPosition x="0.0" y="0.0" />
        <celldesigner:boxSize width="80.0" height="40.0" />
        <celldesigner:singleLine width="1.0" />
        <celldesigner:paint color="ffccffcc" scheme="Color" />
      </celldesigner:usualView>
      <celldesigner:briefView>
        <celldesigner:innerPosition x="0.0" y="0.0" />
        <celldesigner:boxSize width="80.0" height="60.0" />
        <celldesigner:singleLine width="1.0" />
        <celldesigner:paint color="3fff0000" scheme="Color" />
      </celldesigner:briefView>
      <celldesigner:info state="empty" angle="-1.5707963267948966" />
    </celldesigner:speciesAlias>
    <celldesigner:speciesAlias id="sa22" species="s25" compartmentAlias="ca1">
      <celldesigner:activity>inactive</celldesigner:activity>
      <celldesigner:bounds x="93.0" y="33.0" w="30.0" h="30.0" />
      <celldesigner:font size="12" />
      <celldesigner:view state="usual" />
      <celldesigner:usualView>
        <celldesigner:innerPosition x="93.0" y="33.0" />
        <celldesigner:boxSize width="30.0" height="30.0" />
        <celldesigner:singleLine width="1.0" />
        <celldesigner:paint color="ffffcccc" scheme="Color" />
      </celldesigner:usualView>
      <celldesigner:briefView>
        <celldesigner:innerPosition x="0.0" y="0.0" />
        <celldesigner:boxSize width="80.0" height="60.0" />
        <celldesigner:singleLine width="1.0" />
        <celldesigner:paint color="3fff0000" scheme="Color" />
      </celldesigner:briefView>
      <celldesigner:info state="empty" angle="-1.5707963267948966" />
    </celldesigner:speciesAlias>
    <celldesigner:speciesAlias id="sa27" species="s30" compartmentAlias="ca3">
      <celldesigner:activity>inactive</celldesigner:activity>
      <celldesigner:bounds x="638.0" y="755.0" w="80.0" h="40.0" />
      <celldesigner:font size="12" />
      <celldesigner:view state="usual" />
      <celldesigner:usualView>
        <celldesigner:innerPosition x="638.0" y="17.5" />
        <celldesigner:boxSize width="80.0" height="40.0" />
        <celldesigner:singleLine width="1.0" />
        <celldesigner:paint color="ffccffcc" scheme="Color" />
      </celldesigner:usualView>
      <celldesigner:briefView>
        <celldesigner:innerPosition x="0.0" y="0.0" />
        <celldesigner:boxSize width="80.0" height="60.0" />
        <celldesigner:singleLine width="1.0" />
        <celldesigner:paint color="3fff0000" scheme="Color" />
      </celldesigner:briefView>
      <celldesigner:info state="empty" angle="-1.5707963267948966" />
    </celldesigner:speciesAlias>
    <celldesigner:speciesAlias id="sa28" species="s31">
      <celldesigner:activity>inactive</celldesigner:activity>
      <celldesigner:bounds x="688.0" y="660.0" w="30.0" h="30.0" />
      <celldesigner:font size="12" />
      <celldesigner:view state="usual" />
      <celldesigner:usualView>
        <celldesigner:innerPosition x="0.0" y="0.0" />
        <celldesigner:boxSize width="30.0" height="30.0" />
        <celldesigner:singleLine width="1.0" />
        <celldesigner:paint color="ffffcccc" scheme="Color" />
      </celldesigner:usualView>
      <celldesigner:briefView>
        <celldesigner:innerPosition x="0.0" y="0.0" />
        <celldesigner:boxSize width="0.0" height="0.0" />
        <celldesigner:singleLine width="1.0" />
        <celldesigner:paint color="3fff0000" scheme="Color" />
      </celldesigner:briefView>
      <celldesigner:info state="empty" angle="-1.5707963267948966" />
    </celldesigner:speciesAlias>
    <celldesigner:speciesAlias id="sa31" species="s34" compartmentAlias="ca3">
      <celldesigner:activity>inactive</celldesigner:activity>
      <celldesigner:bounds x="788.0" y="760.0" w="30.0" h="30.0" />
      <celldesigner:font size="12" />
      <celldesigner:view state="usual" />
      <celldesigner:usualView>
        <celldesigner:innerPosition x="788.0" y="22.5" />
        <celldesigner:boxSize width="30.0" height="30.0" />
        <celldesigner:singleLine width="1.0" />
        <celldesigner:paint color="ffffcccc" scheme="Color" />
      </celldesigner:usualView>
      <celldesigner:briefView>
        <celldesigner:innerPosition x="0.0" y="0.0" />
        <celldesigner:boxSize width="0.0" height="0.0" />
        <celldesigner:singleLine width="1.0" />
        <celldesigner:paint color="3fff0000" scheme="Color" />
      </celldesigner:briefView>
      <celldesigner:info state="empty" angle="-1.5707963267948966" />
    </celldesigner:speciesAlias>
    <celldesigner:speciesAlias id="sa32" species="s24" compartmentAlias="ca3">
      <celldesigner:activity>inactive</celldesigner:activity>
      <celldesigner:bounds x="513.0" y="760.0" w="30.0" h="30.0" />
      <celldesigner:font size="12" />
      <celldesigner:view state="usual" />
      <celldesigner:usualView>
        <celldesigner:innerPosition x="513.0" y="22.5" />
        <celldesigner:boxSize width="30.0" height="30.0" />
        <celldesigner:singleLine width="1.0" />
        <celldesigner:paint color="ffffcccc" scheme="Color" />
      </celldesigner:usualView>
      <celldesigner:briefView>
        <celldesigner:innerPosition x="0.0" y="0.0" />
        <celldesigner:boxSize width="80.0" height="60.0" />
        <celldesigner:singleLine width="1.0" />
        <celldesigner:paint color="3fff0000" scheme="Color" />
      </celldesigner:briefView>
      <celldesigner:info state="empty" angle="-1.5707963267948966" />
    </celldesigner:speciesAlias>
    <celldesigner:speciesAlias id="sa34" species="s37" compartmentAlias="ca2">
      <celldesigner:activity>inactive</celldesigner:activity>
      <celldesigner:bounds x="597.0" y="561.0" w="30.0" h="30.0" />
      <celldesigner:font size="12" />
      <celldesigner:view state="usual" />
      <celldesigner:usualView>
        <celldesigner:innerPosition x="597.0" y="286.0" />
        <celldesigner:boxSize width="30.0" height="30.0" />
        <celldesigner:singleLine width="1.0" />
        <celldesigner:paint color="ffffcccc" scheme="Color" />
      </celldesigner:usualView>
      <celldesigner:briefView>
        <celldesigner:innerPosition x="0.0" y="0.0" />
        <celldesigner:boxSize width="80.0" height="60.0" />
        <celldesigner:singleLine width="1.0" />
        <celldesigner:paint color="3fff0000" scheme="Color" />
      </celldesigner:briefView>
      <celldesigner:info state="empty" angle="-1.5707963267948966" />
    </celldesigner:speciesAlias>
    <celldesigner:speciesAlias id="sa35" species="s37" compartmentAlias="ca2">
      <celldesigner:activity>inactive</celldesigner:activity>
      <celldesigner:bounds x="441.0" y="405.0" w="30.0" h="30.0" />
      <celldesigner:font size="12" />
      <celldesigner:view state="usual" />
      <celldesigner:usualView>
        <celldesigner:innerPosition x="441.0" y="130.0" />
        <celldesigner:boxSize width="30.0" height="30.0" />
        <celldesigner:singleLine width="1.0" />
        <celldesigner:paint color="ffffcccc" scheme="Color" />
      </celldesigner:usualView>
      <celldesigner:briefView>
        <celldesigner:innerPosition x="0.0" y="0.0" />
        <celldesigner:boxSize width="80.0" height="60.0" />
        <celldesigner:singleLine width="1.0" />
        <celldesigner:paint color="3fff0000" scheme="Color" />
      </celldesigner:briefView>
      <celldesigner:info state="empty" angle="-1.5707963267948966" />
    </celldesigner:speciesAlias>
    <celldesigner:speciesAlias id="sa36" species="s38" compartmentAlias="ca2">
      <celldesigner:activity>inactive</celldesigner:activity>
      <celldesigner:bounds x="357.0" y="573.0" w="30.0" h="30.0" />
      <celldesigner:font size="12" />
      <celldesigner:view state="usual" />
      <celldesigner:usualView>
        <celldesigner:innerPosition x="357.0" y="298.0" />
        <celldesigner:boxSize width="30.0" height="30.0" />
        <celldesigner:singleLine width="1.0" />
        <celldesigner:paint color="ffffcccc" scheme="Color" />
      </celldesigner:usualView>
      <celldesigner:briefView>
        <celldesigner:innerPosition x="0.0" y="0.0" />
        <celldesigner:boxSize width="0.0" height="0.0" />
        <celldesigner:singleLine width="1.0" />
        <celldesigner:paint color="3fff0000" scheme="Color" />
      </celldesigner:briefView>
      <celldesigner:info state="empty" angle="-1.5707963267948966" />
    </celldesigner:speciesAlias>
    <celldesigner:speciesAlias id="sa38" species="s40" compartmentAlias="ca2">
      <celldesigner:activity>inactive</celldesigner:activity>
      <celldesigner:bounds x="609.0" y="441.0" w="30.0" h="30.0" />
      <celldesigner:font size="12" />
      <celldesigner:view state="usual" />
      <celldesigner:usualView>
        <celldesigner:innerPosition x="609.0" y="166.0" />
        <celldesigner:boxSize width="30.0" height="30.0" />
        <celldesigner:singleLine width="1.0" />
        <celldesigner:paint color="ffffcccc" scheme="Color" />
      </celldesigner:usualView>
      <celldesigner:briefView>
        <celldesigner:innerPosition x="0.0" y="0.0" />
        <celldesigner:boxSize width="0.0" height="0.0" />
        <celldesigner:singleLine width="1.0" />
        <celldesigner:paint color="3fff0000" scheme="Color" />
      </celldesigner:briefView>
      <celldesigner:info state="empty" angle="-1.5707963267948966" />
    </celldesigner:speciesAlias>
    <celldesigner:speciesAlias id="sa39" species="s40" compartmentAlias="ca2">
      <celldesigner:activity>inactive</celldesigner:activity>
      <celldesigner:bounds x="561.0" y="441.0" w="30.0" h="30.0" />
      <celldesigner:font size="12" />
      <celldesigner:view state="usual" />
      <celldesigner:usualView>
        <celldesigner:innerPosition x="561.0" y="166.0" />
        <celldesigner:boxSize width="30.0" height="30.0" />
        <celldesigner:singleLine width="1.0" />
        <celldesigner:paint color="ffffcccc" scheme="Color" />
      </celldesigner:usualView>
      <celldesigner:briefView>
        <celldesigner:innerPosition x="0.0" y="0.0" />
        <celldesigner:boxSize width="0.0" height="0.0" />
        <celldesigner:singleLine width="1.0" />
        <celldesigner:paint color="3fff0000" scheme="Color" />
      </celldesigner:briefView>
      <celldesigner:info state="empty" angle="-1.5707963267948966" />
    </celldesigner:speciesAlias>
    <celldesigner:speciesAlias id="sa40" species="s51" complexSpeciesAlias="csa4">
      <celldesigner:activity>inactive</celldesigner:activity>
      <celldesigner:bounds x="692.0" y="460.0" w="80.0" h="40.0" />
      <celldesigner:font size="12" />
      <celldesigner:view state="usual" />
      <celldesigner:usualView>
        <celldesigner:innerPosition x="9.0" y="4.0" />
        <celldesigner:boxSize width="80.0" height="40.0" />
        <celldesigner:singleLine width="1.0" />
        <celldesigner:paint color="ffccffcc" scheme="Color" />
      </celldesigner:usualView>
      <celldesigner:briefView>
        <celldesigner:innerPosition x="0.0" y="0.0" />
        <celldesigner:boxSize width="80.0" height="60.0" />
        <celldesigner:singleLine width="1.0" />
        <celldesigner:paint color="3fff0000" scheme="Color" />
      </celldesigner:briefView>
      <celldesigner:info state="empty" angle="-1.5707963267948966" />
    </celldesigner:speciesAlias>
    <celldesigner:speciesAlias id="sa41" species="s52" complexSpeciesAlias="csa4">
      <celldesigner:activity>inactive</celldesigner:activity>
      <celldesigner:bounds x="719.5" y="503.5" w="25.0" h="25.0" />
      <celldesigner:font size="12" />
      <celldesigner:view state="usual" />
      <celldesigner:usualView>
        <celldesigner:innerPosition x="36.5" y="47.5" />
        <celldesigner:boxSize width="25.0" height="25.0" />
        <celldesigner:singleLine width="1.0" />
        <celldesigner:paint color="ff9999ff" scheme="Color" />
      </celldesigner:usualView>
      <celldesigner:briefView>
        <celldesigner:innerPosition x="0.0" y="0.0" />
        <celldesigner:boxSize width="80.0" height="60.0" />
        <celldesigner:singleLine width="1.0" />
        <celldesigner:paint color="3fff0000" scheme="Color" />
      </celldesigner:briefView>
      <celldesigner:info state="empty" angle="-1.5707963267948966" />
    </celldesigner:speciesAlias>
    <celldesigner:speciesAlias id="sa42" species="s48" complexSpeciesAlias="csa5">
      <celldesigner:activity>inactive</celldesigner:activity>
      <celldesigner:bounds x="800.5" y="346.0" w="80.0" h="40.0" />
      <celldesigner:font size="12" />
      <celldesigner:view state="usual" />
      <celldesigner:usualView>
        <celldesigner:innerPosition x="9.0" y="4.0" />
        <celldesigner:boxSize width="80.0" height="40.0" />
        <celldesigner:singleLine width="1.0" />
        <celldesigner:paint color="ffccffcc" scheme="Color" />
      </celldesigner:usualView>
      <celldesigner:briefView>
        <celldesigner:innerPosition x="0.0" y="0.0" />
        <celldesigner:boxSize width="80.0" height="60.0" />
        <celldesigner:singleLine width="1.0" />
        <celldesigner:paint color="3fff0000" scheme="Color" />
      </celldesigner:briefView>
      <celldesigner:info state="empty" angle="-1.5707963267948966" />
    </celldesigner:speciesAlias>
    <celldesigner:speciesAlias id="sa43" species="s49" complexSpeciesAlias="csa5">
      <celldesigner:activity>inactive</celldesigner:activity>
      <celldesigner:bounds x="828.0" y="377.5" w="25.0" h="25.0" />
      <celldesigner:font size="12" />
      <celldesigner:view state="usual" />
      <celldesigner:usualView>
        <celldesigner:innerPosition x="36.5" y="35.5" />
        <celldesigner:boxSize width="25.0" height="25.0" />
        <celldesigner:singleLine width="1.0" />
        <celldesigner:paint color="ff9999ff" scheme="Color" />
      </celldesigner:usualView>
      <celldesigner:briefView>
        <celldesigner:innerPosition x="0.0" y="0.0" />
        <celldesigner:boxSize width="80.0" height="60.0" />
        <celldesigner:singleLine width="1.0" />
        <celldesigner:paint color="3fff0000" scheme="Color" />
      </celldesigner:briefView>
      <celldesigner:info state="empty" angle="-1.5707963267948966" />
    </celldesigner:speciesAlias>
    <celldesigner:speciesAlias id="sa44" species="s53">
      <celldesigner:activity>inactive</celldesigner:activity>
      <celldesigner:bounds x="405.0" y="201.0" w="30.0" h="30.0" />
      <celldesigner:font size="12" />
      <celldesigner:view state="usual" />
      <celldesigner:usualView>
        <celldesigner:innerPosition x="0.0" y="0.0" />
        <celldesigner:boxSize width="30.0" height="30.0" />
        <celldesigner:singleLine width="1.0" />
        <celldesigner:paint color="ffffcccc" scheme="Color" />
      </celldesigner:usualView>
      <celldesigner:briefView>
        <celldesigner:innerPosition x="0.0" y="0.0" />
        <celldesigner:boxSize width="0.0" height="0.0" />
        <celldesigner:singleLine width="1.0" />
        <celldesigner:paint color="3fff0000" scheme="Color" />
      </celldesigner:briefView>
      <celldesigner:info state="empty" angle="-1.5707963267948966" />
    </celldesigner:speciesAlias>
    <celldesigner:speciesAlias id="sa45" species="s53">
      <celldesigner:activity>inactive</celldesigner:activity>
      <celldesigner:bounds x="405.0" y="237.0" w="30.0" h="30.0" />
      <celldesigner:font size="12" />
      <celldesigner:view state="usual" />
      <celldesigner:usualView>
        <celldesigner:innerPosition x="0.0" y="0.0" />
        <celldesigner:boxSize width="30.0" height="30.0" />
        <celldesigner:singleLine width="1.0" />
        <celldesigner:paint color="ffffcccc" scheme="Color" />
      </celldesigner:usualView>
      <celldesigner:briefView>
        <celldesigner:innerPosition x="0.0" y="0.0" />
        <celldesigner:boxSize width="0.0" height="0.0" />
        <celldesigner:singleLine width="1.0" />
        <celldesigner:paint color="3fff0000" scheme="Color" />
      </celldesigner:briefView>
      <celldesigner:info state="empty" angle="-1.5707963267948966" />
    </celldesigner:speciesAlias>
    <celldesigner:speciesAlias id="sa47" species="s56" compartmentAlias="ca2">
      <celldesigner:activity>inactive</celldesigner:activity>
      <celldesigner:bounds x="224.0" y="328.0" w="80.0" h="40.0" />
      <celldesigner:font size="12" />
      <celldesigner:view state="usual" />
      <celldesigner:usualView>
        <celldesigner:innerPosition x="224.0" y="53.0" />
        <celldesigner:boxSize width="80.0" height="40.0" />
        <celldesigner:singleLine width="1.0" />
        <celldesigner:paint color="ffccffcc" scheme="Color" />
      </celldesigner:usualView>
      <celldesigner:briefView>
        <celldesigner:innerPosition x="0.0" y="0.0" />
        <celldesigner:boxSize width="80.0" height="60.0" />
        <celldesigner:singleLine width="1.0" />
        <celldesigner:paint color="3fff0000" scheme="Color" />
      </celldesigner:briefView>
      <celldesigner:info state="empty" angle="-1.5707963267948966" />
    </celldesigner:speciesAlias>
    <celldesigner:speciesAlias id="sa48" species="s57" compartmentAlias="ca2">
      <celldesigner:activity>inactive</celldesigner:activity>
      <celldesigner:bounds x="333.0" y="321.0" w="30.0" h="30.0" />
      <celldesigner:font size="12" />
      <celldesigner:view state="usual" />
      <celldesigner:usualView>
        <celldesigner:innerPosition x="333.0" y="46.0" />
        <celldesigner:boxSize width="30.0" height="30.0" />
        <celldesigner:singleLine width="1.0" />
        <celldesigner:paint color="ffffcccc" scheme="Color" />
      </celldesigner:usualView>
      <celldesigner:briefView>
        <celldesigner:innerPosition x="0.0" y="0.0" />
        <celldesigner:boxSize width="0.0" height="0.0" />
        <celldesigner:singleLine width="1.0" />
        <celldesigner:paint color="3fff0000" scheme="Color" />
      </celldesigner:briefView>
      <celldesigner:info state="empty" angle="-1.5707963267948966" />
    </celldesigner:speciesAlias>
  </celldesigner:listOfSpeciesAliases>
  <celldesigner:listOfGroups />
  <celldesigner:listOfProteins>
    <celldesigner:protein id="pr1" name="FT" type="GENERIC" />
    <celldesigner:protein id="pr2" name="FPN1" type="GENERIC" />
    <celldesigner:protein id="pr3" name="IRP" type="GENERIC" />
    <celldesigner:protein id="pr4" name="Tf" type="GENERIC" />
    <celldesigner:protein id="pr5" name="DMT1" type="GENERIC" />
    <celldesigner:protein id="pr7" name="hepcidin" type="GENERIC" />
    <celldesigner:protein id="pr11" name="iDMT1" type="GENERIC" />
  </celldesigner:listOfProteins>
  <celldesigner:listOfGenes />
  <celldesigner:listOfRNAs />
  <celldesigner:listOfAntisenseRNAs />
  <celldesigner:listOfLayers />
  <celldesigner:listOfBlockDiagrams />
</celldesigner:extension>
      </UnsupportedAnnotation>
    </ListOfUnsupportedAnnotations>
    <ListOfCompartments>
      <Compartment key="Compartment_0" name="cell" simulationType="fixed" dimensionality="3" addNoise="false">
        <MiriamAnnotation>
<rdf:RDF xmlns:dcterms="http://purl.org/dc/terms/" xmlns:rdf="http://www.w3.org/1999/02/22-rdf-syntax-ns#">
  <rdf:Description rdf:about="#Compartment_0">
    <dcterms:created>
      <rdf:Description>
        <dcterms:W3CDTF>2020-12-14T15:10:00Z</dcterms:W3CDTF>
      </rdf:Description>
    </dcterms:created>
  </rdf:Description>
</rdf:RDF>
        </MiriamAnnotation>
        <ListOfUnsupportedAnnotations>
          <UnsupportedAnnotation name="http://www.sbml.org/2001/ns/celldesigner">
<celldesigner:extension xmlns:celldesigner="http://www.sbml.org/2001/ns/celldesigner">
  <celldesigner:name>cell</celldesigner:name>
</celldesigner:extension>
          </UnsupportedAnnotation>
        </ListOfUnsupportedAnnotations>
      </Compartment>
      <Compartment key="Compartment_1" name="apical_mem" simulationType="fixed" dimensionality="2" addNoise="false">
        <MiriamAnnotation>
<rdf:RDF xmlns:dcterms="http://purl.org/dc/terms/" xmlns:rdf="http://www.w3.org/1999/02/22-rdf-syntax-ns#">
  <rdf:Description rdf:about="#Compartment_1">
    <dcterms:created>
      <rdf:Description>
        <dcterms:W3CDTF>2020-12-14T15:10:00Z</dcterms:W3CDTF>
      </rdf:Description>
    </dcterms:created>
  </rdf:Description>
</rdf:RDF>
        </MiriamAnnotation>
      </Compartment>
      <Compartment key="Compartment_2" name="upper" simulationType="fixed" dimensionality="3" addNoise="false">
        <MiriamAnnotation>
<rdf:RDF xmlns:dcterms="http://purl.org/dc/terms/" xmlns:rdf="http://www.w3.org/1999/02/22-rdf-syntax-ns#">
  <rdf:Description rdf:about="#Compartment_2">
    <dcterms:created>
      <rdf:Description>
        <dcterms:W3CDTF>2020-12-14T15:10:00Z</dcterms:W3CDTF>
      </rdf:Description>
    </dcterms:created>
  </rdf:Description>
</rdf:RDF>
        </MiriamAnnotation>
      </Compartment>
      <Compartment key="Compartment_3" name="lower" simulationType="fixed" dimensionality="3" addNoise="false">
        <MiriamAnnotation>
<rdf:RDF xmlns:rdf="http://www.w3.org/1999/02/22-rdf-syntax-ns#" />
        </MiriamAnnotation>
      </Compartment>
      <Compartment key="Compartment_4" name="BLM" simulationType="fixed" dimensionality="2" addNoise="false">
        <MiriamAnnotation>
<rdf:RDF xmlns:rdf="http://www.w3.org/1999/02/22-rdf-syntax-ns#" />
        </MiriamAnnotation>
      </Compartment>
    </ListOfCompartments>
    <ListOfMetabolites>
      <Metabolite key="Metabolite_0" name="FT-cage" simulationType="reactions" compartment="Compartment_0" addNoise="false">
        <MiriamAnnotation>
<rdf:RDF xmlns:dcterms="http://purl.org/dc/terms/" xmlns:rdf="http://www.w3.org/1999/02/22-rdf-syntax-ns#">
  <rdf:Description rdf:about="#Metabolite_0">
    <dcterms:created>
      <rdf:Description>
        <dcterms:W3CDTF>2021-04-30T15:35:09Z</dcterms:W3CDTF>
      </rdf:Description>
    </dcterms:created>
  </rdf:Description>
</rdf:RDF>
        </MiriamAnnotation>
      </Metabolite>
      <Metabolite key="Metabolite_1" name="core" simulationType="reactions" compartment="Compartment_0" addNoise="false">
        <MiriamAnnotation>
<rdf:RDF xmlns:dcterms="http://purl.org/dc/terms/" xmlns:rdf="http://www.w3.org/1999/02/22-rdf-syntax-ns#">
  <rdf:Description rdf:about="#Metabolite_1">
    <dcterms:created>
      <rdf:Description>
        <dcterms:W3CDTF>2021-04-30T15:35:19Z</dcterms:W3CDTF>
      </rdf:Description>
    </dcterms:created>
  </rdf:Description>
</rdf:RDF>
        </MiriamAnnotation>
      </Metabolite>
      <Metabolite key="Metabolite_2" name="DFP" simulationType="reactions" compartment="Compartment_0" addNoise="false">
        <MiriamAnnotation>
<rdf:RDF xmlns:dcterms="http://purl.org/dc/terms/" xmlns:rdf="http://www.w3.org/1999/02/22-rdf-syntax-ns#">
  <rdf:Description rdf:about="#Metabolite_2">
    <dcterms:created>
      <rdf:Description>
        <dcterms:W3CDTF>2021-04-30T15:36:12Z</dcterms:W3CDTF>
      </rdf:Description>
    </dcterms:created>
  </rdf:Description>
</rdf:RDF>
        </MiriamAnnotation>
      </Metabolite>
      <Metabolite key="Metabolite_3" name="LIP" simulationType="reactions" compartment="Compartment_0" addNoise="false">
        <MiriamAnnotation>
<rdf:RDF xmlns:dcterms="http://purl.org/dc/terms/" xmlns:rdf="http://www.w3.org/1999/02/22-rdf-syntax-ns#">
  <rdf:Description rdf:about="#Metabolite_3">
    <dcterms:created>
      <rdf:Description>
        <dcterms:W3CDTF>2020-12-14T15:10:00Z</dcterms:W3CDTF>
      </rdf:Description>
    </dcterms:created>
  </rdf:Description>
</rdf:RDF>
        </MiriamAnnotation>
      </Metabolite>
      <Metabolite key="Metabolite_4" name="DMT1" simulationType="reactions" compartment="Compartment_1" addNoise="false">
        <MiriamAnnotation>
<rdf:RDF xmlns:dcterms="http://purl.org/dc/terms/" xmlns:rdf="http://www.w3.org/1999/02/22-rdf-syntax-ns#">
  <rdf:Description rdf:about="#Metabolite_4">
    <dcterms:created>
      <rdf:Description>
        <dcterms:W3CDTF>2020-12-14T15:10:00Z</dcterms:W3CDTF>
      </rdf:Description>
    </dcterms:created>
  </rdf:Description>
</rdf:RDF>
        </MiriamAnnotation>
      </Metabolite>
      <Metabolite key="Metabolite_5" name="DMT1_i" simulationType="reactions" compartment="Compartment_1" addNoise="false">
        <MiriamAnnotation>
<rdf:RDF xmlns:dcterms="http://purl.org/dc/terms/" xmlns:rdf="http://www.w3.org/1999/02/22-rdf-syntax-ns#">
  <rdf:Description rdf:about="#Metabolite_5">
    <dcterms:created>
      <rdf:Description>
        <dcterms:W3CDTF>2020-12-14T15:10:00Z</dcterms:W3CDTF>
      </rdf:Description>
    </dcterms:created>
  </rdf:Description>
</rdf:RDF>
        </MiriamAnnotation>
      </Metabolite>
      <Metabolite key="Metabolite_6" name="Fe_lower" simulationType="reactions" compartment="Compartment_3" addNoise="false">
        <MiriamAnnotation>
<rdf:RDF xmlns:rdf="http://www.w3.org/1999/02/22-rdf-syntax-ns#" />
        </MiriamAnnotation>
      </Metabolite>
      <Metabolite key="Metabolite_7" name="IRPs_a" simulationType="reactions" compartment="Compartment_0" addNoise="false">
        <MiriamAnnotation>
<rdf:RDF xmlns:rdf="http://www.w3.org/1999/02/22-rdf-syntax-ns#" />
        </MiriamAnnotation>
      </Metabolite>
      <Metabolite key="Metabolite_8" name="FPN" simulationType="reactions" compartment="Compartment_4" addNoise="false">
        <MiriamAnnotation>
<rdf:RDF xmlns:rdf="http://www.w3.org/1999/02/22-rdf-syntax-ns#" />
        </MiriamAnnotation>
      </Metabolite>
      <Metabolite key="Metabolite_9" name="IRPs_i" simulationType="reactions" compartment="Compartment_0" addNoise="false">
        <MiriamAnnotation>
<rdf:RDF xmlns:rdf="http://www.w3.org/1999/02/22-rdf-syntax-ns#" />
        </MiriamAnnotation>
      </Metabolite>
      <Metabolite key="Metabolite_10" name="Fe_upper" simulationType="reactions" compartment="Compartment_2" addNoise="false">
        <MiriamAnnotation>
<rdf:RDF xmlns:dcterms="http://purl.org/dc/terms/" xmlns:rdf="http://www.w3.org/1999/02/22-rdf-syntax-ns#">
  <rdf:Description rdf:about="#Metabolite_10">
    <dcterms:created>
      <rdf:Description>
        <dcterms:W3CDTF>2020-12-14T15:10:00Z</dcterms:W3CDTF>
      </rdf:Description>
    </dcterms:created>
  </rdf:Description>
</rdf:RDF>
        </MiriamAnnotation>
      </Metabolite>
      <Metabolite key="Metabolite_11" name="body_fe" simulationType="reactions" compartment="Compartment_3" addNoise="false">
        <MiriamAnnotation>
<rdf:RDF xmlns:rdf="http://www.w3.org/1999/02/22-rdf-syntax-ns#" />
        </MiriamAnnotation>
      </Metabolite>
      <Metabolite key="Metabolite_12" name="FPN_a" simulationType="reactions" compartment="Compartment_4" addNoise="false">
        <MiriamAnnotation>
<rdf:RDF xmlns:rdf="http://www.w3.org/1999/02/22-rdf-syntax-ns#" />
        </MiriamAnnotation>
      </Metabolite>
    </ListOfMetabolites>
    <ListOfModelValues>
      <ModelValue key="ModelValue_0" name="atoms-per-cage_transient" simulationType="assignment" addNoise="false">
        <MiriamAnnotation>
<rdf:RDF xmlns:dcterms="http://purl.org/dc/terms/" xmlns:rdf="http://www.w3.org/1999/02/22-rdf-syntax-ns#">
  <rdf:Description rdf:about="#ModelValue_0">
    <dcterms:created>
      <rdf:Description>
        <dcterms:W3CDTF>2021-05-13T17:25:46Z</dcterms:W3CDTF>
      </rdf:Description>
    </dcterms:created>
  </rdf:Description>
</rdf:RDF>
        </MiriamAnnotation>
        <Expression>
          &lt;CN=Root,Model=NoName,Vector=Compartments[cell],Vector=Metabolites[core],Reference=ParticleNumber>/&lt;CN=Root,Model=NoName,Vector=Compartments[cell],Vector=Metabolites[FT-cage],Reference=ParticleNumber>
        </Expression>
      </ModelValue>
      <ModelValue key="ModelValue_1" name="H" simulationType="fixed" addNoise="false">
        <MiriamAnnotation>
<rdf:RDF xmlns:rdf="http://www.w3.org/1999/02/22-rdf-syntax-ns#" />
        </MiriamAnnotation>
      </ModelValue>
      <ModelValue key="ModelValue_2" name="L" simulationType="assignment" addNoise="false">
        <MiriamAnnotation>
<rdf:RDF xmlns:rdf="http://www.w3.org/1999/02/22-rdf-syntax-ns#" />
        </MiriamAnnotation>
        <Expression>
          24-&lt;CN=Root,Model=NoName,Vector=Values[H],Reference=Value>
        </Expression>
      </ModelValue>
      <ModelValue key="ModelValue_3" name="rN" simulationType="fixed" addNoise="false">
        <MiriamAnnotation>
<rdf:RDF xmlns:rdf="http://www.w3.org/1999/02/22-rdf-syntax-ns#" />
        </MiriamAnnotation>
      </ModelValue>
      <ModelValue key="ModelValue_4" name="rO" simulationType="fixed" addNoise="false">
        <MiriamAnnotation>
<rdf:RDF xmlns:rdf="http://www.w3.org/1999/02/22-rdf-syntax-ns#" />
        </MiriamAnnotation>
      </ModelValue>
      <ModelValue key="ModelValue_5" name="FT-kdeg-base" simulationType="fixed" addNoise="false">
        <MiriamAnnotation>
<rdf:RDF xmlns:rdf="http://www.w3.org/1999/02/22-rdf-syntax-ns#" />
        </MiriamAnnotation>
      </ModelValue>
      <ModelValue key="ModelValue_6" name="atoms-per-cage_initial" simulationType="fixed" addNoise="false">
        <MiriamAnnotation>
<rdf:RDF xmlns:rdf="http://www.w3.org/1999/02/22-rdf-syntax-ns#" />
        </MiriamAnnotation>
      </ModelValue>
      <ModelValue key="ModelValue_7" name="paraceullar_KF" simulationType="fixed" addNoise="false">
        <MiriamAnnotation>
<rdf:RDF xmlns:rdf="http://www.w3.org/1999/02/22-rdf-syntax-ns#" />
        </MiriamAnnotation>
      </ModelValue>
      <ModelValue key="ModelValue_8" name="paraceullar_KR" simulationType="fixed" addNoise="false">
        <MiriamAnnotation>
<rdf:RDF xmlns:rdf="http://www.w3.org/1999/02/22-rdf-syntax-ns#" />
        </MiriamAnnotation>
      </ModelValue>
      <ModelValue key="ModelValue_9" name="FPN_kcat" simulationType="fixed" addNoise="false">
        <MiriamAnnotation>
<rdf:RDF xmlns:rdf="http://www.w3.org/1999/02/22-rdf-syntax-ns#" />
        </MiriamAnnotation>
      </ModelValue>
      <ModelValue key="ModelValue_10" name="dmt1_kcat" simulationType="fixed" addNoise="false">
        <MiriamAnnotation>
<rdf:RDF xmlns:rdf="http://www.w3.org/1999/02/22-rdf-syntax-ns#" />
        </MiriamAnnotation>
      </ModelValue>
      <ModelValue key="ModelValue_11" name="fpn" simulationType="fixed" addNoise="false">
        <MiriamAnnotation>
<rdf:RDF xmlns:rdf="http://www.w3.org/1999/02/22-rdf-syntax-ns#" />
        </MiriamAnnotation>
      </ModelValue>
      <ModelValue key="ModelValue_12" name="dose-fe" simulationType="fixed" addNoise="false">
        <MiriamAnnotation>
<rdf:RDF xmlns:rdf="http://www.w3.org/1999/02/22-rdf-syntax-ns#" />
        </MiriamAnnotation>
      </ModelValue>
      <ModelValue key="ModelValue_13" name="fpn_km" simulationType="fixed" addNoise="false">
        <MiriamAnnotation>
<rdf:RDF xmlns:rdf="http://www.w3.org/1999/02/22-rdf-syntax-ns#" />
        </MiriamAnnotation>
      </ModelValue>
      <ModelValue key="ModelValue_14" name="uptake" simulationType="assignment" addNoise="false">
        <MiriamAnnotation>
<rdf:RDF xmlns:rdf="http://www.w3.org/1999/02/22-rdf-syntax-ns#" />
        </MiriamAnnotation>
        <Expression>
          &lt;CN=Root,Model=NoName,Vector=Compartments[cell],Vector=Metabolites[core],Reference=ParticleNumber>+2*&lt;CN=Root,Model=NoName,Vector=Compartments[cell],Vector=Metabolites[DFP],Reference=ParticleNumber>+&lt;CN=Root,Model=NoName,Vector=Compartments[cell],Vector=Metabolites[LIP],Reference=ParticleNumber>+&lt;CN=Root,Model=NoName,Vector=Compartments[lower],Vector=Metabolites[Fe_lower],Reference=ParticleNumber>+&lt;CN=Root,Model=NoName,Vector=Compartments[lower],Vector=Metabolites[body_fe],Reference=ParticleNumber>
        </Expression>
      </ModelValue>
      <ModelValue key="ModelValue_15" name="time_delay" simulationType="fixed" addNoise="false">
        <MiriamAnnotation>
<rdf:RDF xmlns:rdf="http://www.w3.org/1999/02/22-rdf-syntax-ns#" />
        </MiriamAnnotation>
      </ModelValue>
      <ModelValue key="ModelValue_16" name="30min_transfer" simulationType="fixed" addNoise="false">
        <MiriamAnnotation>
<rdf:RDF xmlns:rdf="http://www.w3.org/1999/02/22-rdf-syntax-ns#" />
        </MiriamAnnotation>
      </ModelValue>
      <ModelValue key="ModelValue_17" name="transfer_at_time_test_dose" simulationType="fixed" addNoise="false">
        <MiriamAnnotation>
<rdf:RDF xmlns:rdf="http://www.w3.org/1999/02/22-rdf-syntax-ns#" />
        </MiriamAnnotation>
      </ModelValue>
      <ModelValue key="ModelValue_18" name="fpn-on" simulationType="fixed" addNoise="false">
        <MiriamAnnotation>
<rdf:RDF xmlns:rdf="http://www.w3.org/1999/02/22-rdf-syntax-ns#" />
        </MiriamAnnotation>
      </ModelValue>
      <ModelValue key="ModelValue_19" name="transfer" simulationType="assignment" addNoise="false">
        <MiriamAnnotation>
<rdf:RDF xmlns:rdf="http://www.w3.org/1999/02/22-rdf-syntax-ns#" />
        </MiriamAnnotation>
        <Expression>
          &lt;CN=Root,Model=NoName,Vector=Compartments[lower],Vector=Metabolites[Fe_lower],Reference=ParticleNumber>+&lt;CN=Root,Model=NoName,Vector=Compartments[lower],Vector=Metabolites[body_fe],Reference=ParticleNumber>
        </Expression>
      </ModelValue>
      <ModelValue key="ModelValue_20" name="iron_t0-transfer" simulationType="fixed" addNoise="false">
        <MiriamAnnotation>
<rdf:RDF xmlns:rdf="http://www.w3.org/1999/02/22-rdf-syntax-ns#" />
        </MiriamAnnotation>
      </ModelValue>
      <ModelValue key="ModelValue_21" name="uptake_at_time_test_dose" simulationType="fixed" addNoise="false">
        <MiriamAnnotation>
<rdf:RDF xmlns:rdf="http://www.w3.org/1999/02/22-rdf-syntax-ns#" />
        </MiriamAnnotation>
      </ModelValue>
      <ModelValue key="ModelValue_22" name="30min_uptake" simulationType="fixed" addNoise="false">
        <MiriamAnnotation>
<rdf:RDF xmlns:rdf="http://www.w3.org/1999/02/22-rdf-syntax-ns#" />
        </MiriamAnnotation>
      </ModelValue>
      <ModelValue key="ModelValue_23" name="iron_t0-uptake" simulationType="fixed" addNoise="false">
        <MiriamAnnotation>
<rdf:RDF xmlns:rdf="http://www.w3.org/1999/02/22-rdf-syntax-ns#" />
        </MiriamAnnotation>
      </ModelValue>
      <ModelValue key="ModelValue_24" name="FT-exp-deg-ratio" simulationType="assignment" addNoise="false">
        <MiriamAnnotation>
<rdf:RDF xmlns:rdf="http://www.w3.org/1999/02/22-rdf-syntax-ns#" />
        </MiriamAnnotation>
        <Expression>
          &lt;CN=Root,Model=NoName,Vector=Values[FT-a-base],Reference=InitialValue>/&lt;CN=Root,Model=NoName,Vector=Values[FT-kdeg-base],Reference=InitialValue>
        </Expression>
      </ModelValue>
      <ModelValue key="ModelValue_25" name="FT-a-base" simulationType="fixed" addNoise="false">
        <MiriamAnnotation>
<rdf:RDF xmlns:rdf="http://www.w3.org/1999/02/22-rdf-syntax-ns#" />
        </MiriamAnnotation>
      </ModelValue>
      <ModelValue key="ModelValue_26" name="FT-kdeg" simulationType="assignment" addNoise="false">
        <MiriamAnnotation>
<rdf:RDF xmlns:rdf="http://www.w3.org/1999/02/22-rdf-syntax-ns#" />
        </MiriamAnnotation>
        <Expression>
          &lt;CN=Root,Model=NoName,Vector=Values[FT-kdeg-base],Reference=InitialValue>*&lt;CN=Root,Model=NoName,Vector=Values[FT-rate-factor],Reference=InitialValue>
        </Expression>
      </ModelValue>
      <ModelValue key="ModelValue_27" name="FT-a" simulationType="assignment" addNoise="false">
        <MiriamAnnotation>
<rdf:RDF xmlns:rdf="http://www.w3.org/1999/02/22-rdf-syntax-ns#" />
        </MiriamAnnotation>
        <Expression>
          &lt;CN=Root,Model=NoName,Vector=Values[FT-a-base],Reference=InitialValue>*&lt;CN=Root,Model=NoName,Vector=Values[FT-rate-factor],Reference=InitialValue>
        </Expression>
      </ModelValue>
      <ModelValue key="ModelValue_28" name="FT-rate-factor" simulationType="fixed" addNoise="false">
        <MiriamAnnotation>
<rdf:RDF xmlns:rdf="http://www.w3.org/1999/02/22-rdf-syntax-ns#" />
        </MiriamAnnotation>
      </ModelValue>
      <ModelValue key="ModelValue_29" name="vuptake" simulationType="assignment" addNoise="false">
        <MiriamAnnotation>
<rdf:RDF xmlns:rdf="http://www.w3.org/1999/02/22-rdf-syntax-ns#" />
        </MiriamAnnotation>
        <Expression>
          &lt;CN=Root,Model=NoName,Vector=Values[30min_uptake],Reference=Value>
        </Expression>
      </ModelValue>
      <ModelValue key="ModelValue_30" name="vtransfer" simulationType="assignment" addNoise="false">
        <MiriamAnnotation>
<rdf:RDF xmlns:rdf="http://www.w3.org/1999/02/22-rdf-syntax-ns#" />
        </MiriamAnnotation>
        <Expression>
          &lt;CN=Root,Model=NoName,Vector=Values[30min_transfer],Reference=Value>
        </Expression>
      </ModelValue>
      <ModelValue key="ModelValue_31" name="dose-0" simulationType="fixed" addNoise="false">
        <MiriamAnnotation>
<rdf:RDF xmlns:rdf="http://www.w3.org/1999/02/22-rdf-syntax-ns#" />
        </MiriamAnnotation>
      </ModelValue>
      <ModelValue key="ModelValue_32" name="sim_start" simulationType="fixed" addNoise="false">
        <MiriamAnnotation>
<rdf:RDF xmlns:rdf="http://www.w3.org/1999/02/22-rdf-syntax-ns#" />
        </MiriamAnnotation>
      </ModelValue>
      <ModelValue key="ModelValue_33" name="transfer_dif" simulationType="assignment" addNoise="false">
        <MiriamAnnotation>
<rdf:RDF xmlns:rdf="http://www.w3.org/1999/02/22-rdf-syntax-ns#" />
        </MiriamAnnotation>
        <Expression>
          &lt;CN=Root,Model=NoName,Vector=Values[30min_transfer],Reference=Value>+&lt;CN=Root,Model=NoName,Vector=Values[transfer_at_time_test_dose],Reference=Value>
        </Expression>
      </ModelValue>
      <ModelValue key="ModelValue_34" name="uptake_dif" simulationType="assignment" addNoise="false">
        <MiriamAnnotation>
<rdf:RDF xmlns:rdf="http://www.w3.org/1999/02/22-rdf-syntax-ns#" />
        </MiriamAnnotation>
        <Expression>
          &lt;CN=Root,Model=NoName,Vector=Values[30min_uptake],Reference=Value>+&lt;CN=Root,Model=NoName,Vector=Values[uptake_at_time_test_dose],Reference=Value>
        </Expression>
      </ModelValue>
      <ModelValue key="ModelValue_35" name="dfp" simulationType="assignment" addNoise="false">
        <MiriamAnnotation>
<rdf:RDF xmlns:rdf="http://www.w3.org/1999/02/22-rdf-syntax-ns#" />
        </MiriamAnnotation>
        <Expression>
          &lt;CN=Root,Model=NoName,Vector=Compartments[cell],Vector=Metabolites[DFP],Reference=ParticleNumber>
        </Expression>
      </ModelValue>
      <ModelValue key="ModelValue_36" name="corep" simulationType="assignment" addNoise="false">
        <MiriamAnnotation>
<rdf:RDF xmlns:rdf="http://www.w3.org/1999/02/22-rdf-syntax-ns#" />
        </MiriamAnnotation>
        <Expression>
          &lt;CN=Root,Model=NoName,Vector=Compartments[cell],Vector=Metabolites[core],Reference=ParticleNumber>
        </Expression>
      </ModelValue>
      <ModelValue key="ModelValue_37" name="lip_p" simulationType="assignment" addNoise="false">
        <MiriamAnnotation>
<rdf:RDF xmlns:rdf="http://www.w3.org/1999/02/22-rdf-syntax-ns#" />
        </MiriamAnnotation>
        <Expression>
          &lt;CN=Root,Model=NoName,Vector=Compartments[cell],Vector=Metabolites[LIP],Reference=ParticleNumber>
        </Expression>
      </ModelValue>
      <ModelValue key="ModelValue_38" name="bod" simulationType="assignment" addNoise="false">
        <MiriamAnnotation>
<rdf:RDF xmlns:rdf="http://www.w3.org/1999/02/22-rdf-syntax-ns#" />
        </MiriamAnnotation>
        <Expression>
          &lt;CN=Root,Model=NoName,Vector=Compartments[lower],Vector=Metabolites[body_fe],Reference=ParticleNumber>
        </Expression>
      </ModelValue>
      <ModelValue key="ModelValue_39" name="felow" simulationType="assignment" addNoise="false">
        <MiriamAnnotation>
<rdf:RDF xmlns:rdf="http://www.w3.org/1999/02/22-rdf-syntax-ns#" />
        </MiriamAnnotation>
        <Expression>
          &lt;CN=Root,Model=NoName,Vector=Compartments[lower],Vector=Metabolites[Fe_lower],Reference=ParticleNumber>
        </Expression>
      </ModelValue>
      <ModelValue key="ModelValue_40" name="feup" simulationType="assignment" addNoise="false">
        <MiriamAnnotation>
<rdf:RDF xmlns:rdf="http://www.w3.org/1999/02/22-rdf-syntax-ns#" />
        </MiriamAnnotation>
        <Expression>
          &lt;CN=Root,Model=NoName,Vector=Compartments[upper],Vector=Metabolites[Fe_upper],Reference=ParticleNumber>
        </Expression>
      </ModelValue>
      <ModelValue key="ModelValue_41" name="vuptake_at_time_test_dose" simulationType="assignment" addNoise="false">
        <MiriamAnnotation>
<rdf:RDF xmlns:rdf="http://www.w3.org/1999/02/22-rdf-syntax-ns#" />
        </MiriamAnnotation>
        <Expression>
          &lt;CN=Root,Model=NoName,Vector=Values[uptake_at_time_test_dose],Reference=Value>
        </Expression>
      </ModelValue>
      <ModelValue key="ModelValue_42" name="vtransfer_at_time_test_dose" simulationType="assignment" addNoise="false">
        <MiriamAnnotation>
<rdf:RDF xmlns:rdf="http://www.w3.org/1999/02/22-rdf-syntax-ns#" />
        </MiriamAnnotation>
        <Expression>
          &lt;CN=Root,Model=NoName,Vector=Values[transfer_at_time_test_dose],Reference=Value>
        </Expression>
      </ModelValue>
    </ListOfModelValues>
    <ListOfReactions>
      <Reaction key="Reaction_0" name="FT core formation" reversible="false" fast="false" addNoise="false">
        <MiriamAnnotation>
<rdf:RDF xmlns:dcterms="http://purl.org/dc/terms/" xmlns:rdf="http://www.w3.org/1999/02/22-rdf-syntax-ns#">
  <rdf:Description rdf:about="#Reaction_0">
    <dcterms:created>
      <rdf:Description>
        <dcterms:W3CDTF>2021-04-30T15:34:53Z</dcterms:W3CDTF>
      </rdf:Description>
    </dcterms:created>
  </rdf:Description>
</rdf:RDF>
        </MiriamAnnotation>
        <ListOfSubstrates>
          <Substrate metabolite="Metabolite_2" stoichiometry="1"/>
        </ListOfSubstrates>
        <ListOfProducts>
          <Product metabolite="Metabolite_1" stoichiometry="2"/>
        </ListOfProducts>
        <ListOfModifiers>
          <Modifier metabolite="Metabolite_1" stoichiometry="1"/>
        </ListOfModifiers>
        <ListOfConstants>
          <Constant key="Parameter_6127" name="k1" value="0.101564"/>
          <Constant key="Parameter_6125" name="k2" value="5e-06"/>
          <Constant key="Parameter_6124" name="k3" value="0.0046458"/>
          <Constant key="Parameter_6126" name="n" value="4"/>
          <Constant key="Parameter_6123" name="m" value="8"/>
          <Constant key="Parameter_6122" name="x" value="1550.28"/>
        </ListOfConstants>
        <KineticLaw function="Function_48" unitType="Default" scalingCompartment="CN=Root,Model=NoName,Vector=Compartments[cell]">
          <ListOfCallParameters>
            <CallParameter functionParameter="FunctionParameter_302">
              <SourceParameter reference="Parameter_6127"/>
            </CallParameter>
            <CallParameter functionParameter="FunctionParameter_301">
              <SourceParameter reference="Metabolite_2"/>
            </CallParameter>
            <CallParameter functionParameter="FunctionParameter_300">
              <SourceParameter reference="Metabolite_1"/>
            </CallParameter>
            <CallParameter functionParameter="FunctionParameter_293">
              <SourceParameter reference="Parameter_6125"/>
            </CallParameter>
            <CallParameter functionParameter="FunctionParameter_294">
              <SourceParameter reference="Parameter_6124"/>
            </CallParameter>
            <CallParameter functionParameter="FunctionParameter_303">
              <SourceParameter reference="Parameter_6126"/>
            </CallParameter>
            <CallParameter functionParameter="FunctionParameter_304">
              <SourceParameter reference="Parameter_6123"/>
            </CallParameter>
            <CallParameter functionParameter="FunctionParameter_305">
              <SourceParameter reference="ModelValue_0"/>
            </CallParameter>
          </ListOfCallParameters>
        </KineticLaw>
      </Reaction>
      <Reaction key="Reaction_1" name="FT Fe reduction" reversible="false" fast="false" addNoise="false">
        <MiriamAnnotation>
<rdf:RDF xmlns:dcterms="http://purl.org/dc/terms/" xmlns:rdf="http://www.w3.org/1999/02/22-rdf-syntax-ns#">
  <rdf:Description rdf:about="#Reaction_1">
    <dcterms:created>
      <rdf:Description>
        <dcterms:W3CDTF>2021-04-30T15:34:52Z</dcterms:W3CDTF>
      </rdf:Description>
    </dcterms:created>
  </rdf:Description>
</rdf:RDF>
        </MiriamAnnotation>
        <ListOfSubstrates>
          <Substrate metabolite="Metabolite_2" stoichiometry="1"/>
        </ListOfSubstrates>
        <ListOfProducts>
          <Product metabolite="Metabolite_3" stoichiometry="2"/>
        </ListOfProducts>
        <ListOfConstants>
          <Constant key="Parameter_6120" name="k1" value="0.2605"/>
        </ListOfConstants>
        <KineticLaw function="Function_13" unitType="Default" scalingCompartment="CN=Root,Model=NoName,Vector=Compartments[cell]">
          <ListOfCallParameters>
            <CallParameter functionParameter="FunctionParameter_80">
              <SourceParameter reference="Parameter_6120"/>
            </CallParameter>
            <CallParameter functionParameter="FunctionParameter_81">
              <SourceParameter reference="Metabolite_2"/>
            </CallParameter>
          </ListOfCallParameters>
        </KineticLaw>
      </Reaction>
      <Reaction key="Reaction_2" name="FT nucleation" reversible="false" fast="false" addNoise="false">
        <MiriamAnnotation>
<rdf:RDF xmlns:rdf="http://www.w3.org/1999/02/22-rdf-syntax-ns#" />
        </MiriamAnnotation>
        <ListOfSubstrates>
          <Substrate metabolite="Metabolite_2" stoichiometry="2"/>
        </ListOfSubstrates>
        <ListOfProducts>
          <Product metabolite="Metabolite_1" stoichiometry="4"/>
        </ListOfProducts>
        <ListOfModifiers>
          <Modifier metabolite="Metabolite_0" stoichiometry="1"/>
          <Modifier metabolite="Metabolite_1" stoichiometry="1"/>
        </ListOfModifiers>
        <ListOfConstants>
          <Constant key="Parameter_6119" name="k1" value="5e+07"/>
          <Constant key="Parameter_6121" name="ki" value="0.000461598"/>
          <Constant key="Parameter_6118" name="n" value="4"/>
          <Constant key="Parameter_6117" name="L" value="0"/>
          <Constant key="Parameter_6115" name="rN" value="50"/>
        </ListOfConstants>
        <KineticLaw function="Function_40" unitType="Default" scalingCompartment="CN=Root,Model=NoName,Vector=Compartments[cell]">
          <ListOfCallParameters>
            <CallParameter functionParameter="FunctionParameter_264">
              <SourceParameter reference="Parameter_6119"/>
            </CallParameter>
            <CallParameter functionParameter="FunctionParameter_263">
              <SourceParameter reference="Metabolite_2"/>
            </CallParameter>
            <CallParameter functionParameter="FunctionParameter_262">
              <SourceParameter reference="Metabolite_0"/>
            </CallParameter>
            <CallParameter functionParameter="FunctionParameter_261">
              <SourceParameter reference="ModelValue_2"/>
            </CallParameter>
            <CallParameter functionParameter="FunctionParameter_250">
              <SourceParameter reference="ModelValue_3"/>
            </CallParameter>
            <CallParameter functionParameter="FunctionParameter_265">
              <SourceParameter reference="Parameter_6121"/>
            </CallParameter>
            <CallParameter functionParameter="FunctionParameter_266">
              <SourceParameter reference="Parameter_6118"/>
            </CallParameter>
            <CallParameter functionParameter="FunctionParameter_267">
              <SourceParameter reference="Metabolite_1"/>
            </CallParameter>
          </ListOfCallParameters>
        </KineticLaw>
      </Reaction>
      <Reaction key="Reaction_3" name="FT degradation" reversible="false" fast="false" addNoise="false">
        <MiriamAnnotation>
<rdf:RDF xmlns:rdf="http://www.w3.org/1999/02/22-rdf-syntax-ns#" />
        </MiriamAnnotation>
        <ListOfSubstrates>
          <Substrate metabolite="Metabolite_0" stoichiometry="1"/>
        </ListOfSubstrates>
        <ListOfConstants>
          <Constant key="Parameter_6114" name="k1" value="5.4615e-06"/>
        </ListOfConstants>
        <KineticLaw function="Function_13" unitType="Default" scalingCompartment="CN=Root,Model=NoName,Vector=Compartments[cell]">
          <ListOfCallParameters>
            <CallParameter functionParameter="FunctionParameter_80">
              <SourceParameter reference="ModelValue_26"/>
            </CallParameter>
            <CallParameter functionParameter="FunctionParameter_81">
              <SourceParameter reference="Metabolite_0"/>
            </CallParameter>
          </ListOfCallParameters>
        </KineticLaw>
      </Reaction>
      <Reaction key="Reaction_4" name="FT degradation core release" reversible="false" fast="false" addNoise="false">
        <MiriamAnnotation>
<rdf:RDF xmlns:rdf="http://www.w3.org/1999/02/22-rdf-syntax-ns#" />
        </MiriamAnnotation>
        <ListOfSubstrates>
          <Substrate metabolite="Metabolite_1" stoichiometry="1"/>
        </ListOfSubstrates>
        <ListOfProducts>
          <Product metabolite="Metabolite_3" stoichiometry="1"/>
        </ListOfProducts>
        <ListOfModifiers>
          <Modifier metabolite="Metabolite_0" stoichiometry="1"/>
          <Modifier metabolite="Metabolite_1" stoichiometry="1"/>
        </ListOfModifiers>
        <ListOfConstants>
          <Constant key="Parameter_6116" name="K" value="5.4615e-06"/>
        </ListOfConstants>
        <KineticLaw function="Function_41" unitType="Default" scalingCompartment="CN=Root,Model=NoName,Vector=Compartments[cell]">
          <ListOfCallParameters>
            <CallParameter functionParameter="FunctionParameter_275">
              <SourceParameter reference="ModelValue_26"/>
            </CallParameter>
            <CallParameter functionParameter="FunctionParameter_274">
              <SourceParameter reference="Metabolite_1"/>
            </CallParameter>
            <CallParameter functionParameter="FunctionParameter_273">
              <SourceParameter reference="Metabolite_0"/>
            </CallParameter>
          </ListOfCallParameters>
        </KineticLaw>
      </Reaction>
      <Reaction key="Reaction_5" name="FT expression" reversible="false" fast="false" addNoise="false">
        <MiriamAnnotation>
<rdf:RDF xmlns:rdf="http://www.w3.org/1999/02/22-rdf-syntax-ns#" />
        </MiriamAnnotation>
        <ListOfProducts>
          <Product metabolite="Metabolite_0" stoichiometry="1"/>
        </ListOfProducts>
        <ListOfModifiers>
          <Modifier metabolite="Metabolite_7" stoichiometry="1"/>
        </ListOfModifiers>
        <ListOfConstants>
          <Constant key="Parameter_6113" name="a" value="7.68072e-14"/>
          <Constant key="Parameter_6112" name="n" value="1"/>
          <Constant key="Parameter_6110" name="K" value="1.4e-11"/>
        </ListOfConstants>
        <KineticLaw function="Function_44" unitType="Default" scalingCompartment="CN=Root,Model=NoName,Vector=Compartments[cell]">
          <ListOfCallParameters>
            <CallParameter functionParameter="FunctionParameter_277">
              <SourceParameter reference="ModelValue_27"/>
            </CallParameter>
            <CallParameter functionParameter="FunctionParameter_278">
              <SourceParameter reference="Metabolite_7"/>
            </CallParameter>
            <CallParameter functionParameter="FunctionParameter_276">
              <SourceParameter reference="Parameter_6112"/>
            </CallParameter>
            <CallParameter functionParameter="FunctionParameter_281">
              <SourceParameter reference="Parameter_6110"/>
            </CallParameter>
          </ListOfCallParameters>
        </KineticLaw>
      </Reaction>
      <Reaction key="Reaction_6" name="DMT1 endocytosis free" reversible="false" fast="false" addNoise="false">
        <MiriamAnnotation>
<rdf:RDF xmlns:dcterms="http://purl.org/dc/terms/" xmlns:rdf="http://www.w3.org/1999/02/22-rdf-syntax-ns#">
  <rdf:Description rdf:about="#Reaction_6">
    <dcterms:created>
      <rdf:Description>
        <dcterms:W3CDTF>2021-03-15T17:53:09Z</dcterms:W3CDTF>
      </rdf:Description>
    </dcterms:created>
  </rdf:Description>
</rdf:RDF>
        </MiriamAnnotation>
        <ListOfSubstrates>
          <Substrate metabolite="Metabolite_4" stoichiometry="1"/>
        </ListOfSubstrates>
        <ListOfProducts>
          <Product metabolite="Metabolite_5" stoichiometry="1"/>
        </ListOfProducts>
        <ListOfConstants>
          <Constant key="Parameter_6109" name="k" value="29.4233"/>
        </ListOfConstants>
        <KineticLaw function="Function_43" unitType="Default" scalingCompartment="CN=Root,Model=NoName,Vector=Compartments[apical_mem]">
          <ListOfCallParameters>
            <CallParameter functionParameter="FunctionParameter_280">
              <SourceParameter reference="Parameter_6109"/>
            </CallParameter>
            <CallParameter functionParameter="FunctionParameter_279">
              <SourceParameter reference="Metabolite_4"/>
            </CallParameter>
          </ListOfCallParameters>
        </KineticLaw>
      </Reaction>
      <Reaction key="Reaction_7" name="DMT1_i fusion" reversible="false" fast="false" addNoise="false">
        <MiriamAnnotation>
<rdf:RDF xmlns:dcterms="http://purl.org/dc/terms/" xmlns:rdf="http://www.w3.org/1999/02/22-rdf-syntax-ns#">
  <rdf:Description rdf:about="#Reaction_7">
    <dcterms:created>
      <rdf:Description>
        <dcterms:W3CDTF>2020-12-14T15:53:22Z</dcterms:W3CDTF>
      </rdf:Description>
    </dcterms:created>
  </rdf:Description>
</rdf:RDF>
        </MiriamAnnotation>
        <ListOfSubstrates>
          <Substrate metabolite="Metabolite_5" stoichiometry="1"/>
        </ListOfSubstrates>
        <ListOfProducts>
          <Product metabolite="Metabolite_4" stoichiometry="1"/>
        </ListOfProducts>
        <ListOfModifiers>
          <Modifier metabolite="Metabolite_4" stoichiometry="1"/>
        </ListOfModifiers>
        <ListOfConstants>
          <Constant key="Parameter_6111" name="k1" value="48.9989"/>
        </ListOfConstants>
        <KineticLaw function="Function_13" unitType="Default" scalingCompartment="CN=Root,Model=NoName,Vector=Compartments[apical_mem]">
          <ListOfCallParameters>
            <CallParameter functionParameter="FunctionParameter_80">
              <SourceParameter reference="Parameter_6111"/>
            </CallParameter>
            <CallParameter functionParameter="FunctionParameter_81">
              <SourceParameter reference="Metabolite_5"/>
            </CallParameter>
          </ListOfCallParameters>
        </KineticLaw>
      </Reaction>
      <Reaction key="Reaction_8" name="DMT1 endocytosis modified" reversible="false" fast="false" addNoise="false">
        <MiriamAnnotation>
<rdf:RDF xmlns:dcterms="http://purl.org/dc/terms/" xmlns:rdf="http://www.w3.org/1999/02/22-rdf-syntax-ns#">
  <rdf:Description rdf:about="#Reaction_8">
    <dcterms:created>
      <rdf:Description>
        <dcterms:W3CDTF>2020-12-14T15:10:00Z</dcterms:W3CDTF>
      </rdf:Description>
    </dcterms:created>
  </rdf:Description>
</rdf:RDF>
        </MiriamAnnotation>
        <ListOfSubstrates>
          <Substrate metabolite="Metabolite_4" stoichiometry="1"/>
        </ListOfSubstrates>
        <ListOfProducts>
          <Product metabolite="Metabolite_5" stoichiometry="1"/>
        </ListOfProducts>
        <ListOfModifiers>
          <Modifier metabolite="Metabolite_3" stoichiometry="1"/>
        </ListOfModifiers>
        <ListOfConstants>
          <Constant key="Parameter_6108" name="kcat" value="14.5161"/>
          <Constant key="Parameter_6107" name="K" value="2.80591"/>
          <Constant key="Parameter_6105" name="n" value="1.03128"/>
        </ListOfConstants>
        <KineticLaw function="Function_49" unitType="Default" scalingCompartment="CN=Root,Model=NoName,Vector=Compartments[apical_mem]">
          <ListOfCallParameters>
            <CallParameter functionParameter="FunctionParameter_313">
              <SourceParameter reference="Parameter_6108"/>
            </CallParameter>
            <CallParameter functionParameter="FunctionParameter_312">
              <SourceParameter reference="Metabolite_4"/>
            </CallParameter>
            <CallParameter functionParameter="FunctionParameter_311">
              <SourceParameter reference="Metabolite_3"/>
            </CallParameter>
            <CallParameter functionParameter="FunctionParameter_310">
              <SourceParameter reference="Parameter_6107"/>
            </CallParameter>
            <CallParameter functionParameter="FunctionParameter_309">
              <SourceParameter reference="Parameter_6105"/>
            </CallParameter>
          </ListOfCallParameters>
        </KineticLaw>
      </Reaction>
      <Reaction key="Reaction_9" name="FPN iron transport" reversible="false" fast="false" addNoise="false">
        <MiriamAnnotation>
<rdf:RDF xmlns:rdf="http://www.w3.org/1999/02/22-rdf-syntax-ns#" />
        </MiriamAnnotation>
        <ListOfSubstrates>
          <Substrate metabolite="Metabolite_3" stoichiometry="1"/>
        </ListOfSubstrates>
        <ListOfProducts>
          <Product metabolite="Metabolite_6" stoichiometry="1"/>
        </ListOfProducts>
        <ListOfModifiers>
          <Modifier metabolite="Metabolite_12" stoichiometry="1"/>
        </ListOfModifiers>
        <ListOfConstants>
          <Constant key="Parameter_6104" name="kcat" value="1.88317"/>
          <Constant key="Parameter_6106" name="n" value="1"/>
          <Constant key="Parameter_6103" name="K" value="2.31608e-06"/>
        </ListOfConstants>
        <KineticLaw function="Function_42" unitType="ConcentrationPerTime" scalingCompartment="CN=Root,Model=NoName,Vector=Compartments[BLM]">
          <ListOfCallParameters>
            <CallParameter functionParameter="FunctionParameter_270">
              <SourceParameter reference="ModelValue_9"/>
            </CallParameter>
            <CallParameter functionParameter="FunctionParameter_271">
              <SourceParameter reference="Metabolite_12"/>
            </CallParameter>
            <CallParameter functionParameter="FunctionParameter_272">
              <SourceParameter reference="Metabolite_3"/>
            </CallParameter>
            <CallParameter functionParameter="FunctionParameter_269">
              <SourceParameter reference="ModelValue_13"/>
            </CallParameter>
            <CallParameter functionParameter="FunctionParameter_268">
              <SourceParameter reference="Parameter_6106"/>
            </CallParameter>
          </ListOfCallParameters>
        </KineticLaw>
      </Reaction>
      <Reaction key="Reaction_10" name="IRPs activation" reversible="false" fast="false" addNoise="false">
        <MiriamAnnotation>
<rdf:RDF xmlns:rdf="http://www.w3.org/1999/02/22-rdf-syntax-ns#" />
        </MiriamAnnotation>
        <ListOfSubstrates>
          <Substrate metabolite="Metabolite_9" stoichiometry="1"/>
        </ListOfSubstrates>
        <ListOfProducts>
          <Product metabolite="Metabolite_7" stoichiometry="1"/>
        </ListOfProducts>
        <ListOfConstants>
          <Constant key="Parameter_6102" name="k1" value="4.63671e-06"/>
        </ListOfConstants>
        <KineticLaw function="Function_13" unitType="Default" scalingCompartment="CN=Root,Model=NoName,Vector=Compartments[cell]">
          <ListOfCallParameters>
            <CallParameter functionParameter="FunctionParameter_80">
              <SourceParameter reference="Parameter_6102"/>
            </CallParameter>
            <CallParameter functionParameter="FunctionParameter_81">
              <SourceParameter reference="Metabolite_9"/>
            </CallParameter>
          </ListOfCallParameters>
        </KineticLaw>
      </Reaction>
      <Reaction key="Reaction_11" name="IRPs degradation" reversible="false" fast="false" addNoise="false">
        <MiriamAnnotation>
<rdf:RDF xmlns:rdf="http://www.w3.org/1999/02/22-rdf-syntax-ns#" />
        </MiriamAnnotation>
        <ListOfSubstrates>
          <Substrate metabolite="Metabolite_7" stoichiometry="1"/>
        </ListOfSubstrates>
        <ListOfProducts>
          <Product metabolite="Metabolite_9" stoichiometry="1"/>
        </ListOfProducts>
        <ListOfModifiers>
          <Modifier metabolite="Metabolite_3" stoichiometry="1"/>
        </ListOfModifiers>
        <ListOfConstants>
          <Constant key="Parameter_6100" name="ka" value="3.99474"/>
        </ListOfConstants>
        <KineticLaw function="Function_50" unitType="Default" scalingCompartment="CN=Root,Model=NoName,Vector=Compartments[cell]">
          <ListOfCallParameters>
            <CallParameter functionParameter="FunctionParameter_315">
              <SourceParameter reference="Parameter_6100"/>
            </CallParameter>
            <CallParameter functionParameter="FunctionParameter_314">
              <SourceParameter reference="Metabolite_7"/>
            </CallParameter>
            <CallParameter functionParameter="FunctionParameter_306">
              <SourceParameter reference="Metabolite_3"/>
            </CallParameter>
          </ListOfCallParameters>
        </KineticLaw>
      </Reaction>
      <Reaction key="Reaction_12" name="DMT1_i expression" reversible="false" fast="false" addNoise="false">
        <MiriamAnnotation>
<rdf:RDF xmlns:rdf="http://www.w3.org/1999/02/22-rdf-syntax-ns#" />
        </MiriamAnnotation>
        <ListOfProducts>
          <Product metabolite="Metabolite_5" stoichiometry="1"/>
        </ListOfProducts>
        <ListOfModifiers>
          <Modifier metabolite="Metabolite_7" stoichiometry="1"/>
        </ListOfModifiers>
        <ListOfConstants>
          <Constant key="Parameter_6099" name="a" value="0"/>
          <Constant key="Parameter_6101" name="n" value="1"/>
          <Constant key="Parameter_6098" name="K" value="1.4e-11"/>
        </ListOfConstants>
        <KineticLaw function="Function_45" unitType="AmountPerTime" scalingCompartment="CN=Root,Model=NoName,Vector=Compartments[apical_mem]">
          <ListOfCallParameters>
            <CallParameter functionParameter="FunctionParameter_285">
              <SourceParameter reference="Parameter_6099"/>
            </CallParameter>
            <CallParameter functionParameter="FunctionParameter_284">
              <SourceParameter reference="Metabolite_7"/>
            </CallParameter>
            <CallParameter functionParameter="FunctionParameter_283">
              <SourceParameter reference="Parameter_6101"/>
            </CallParameter>
            <CallParameter functionParameter="FunctionParameter_282">
              <SourceParameter reference="Parameter_6098"/>
            </CallParameter>
          </ListOfCallParameters>
        </KineticLaw>
      </Reaction>
      <Reaction key="Reaction_13" name="DMT1_i degradation" reversible="false" fast="false" addNoise="false">
        <MiriamAnnotation>
<rdf:RDF xmlns:rdf="http://www.w3.org/1999/02/22-rdf-syntax-ns#" />
        </MiriamAnnotation>
        <ListOfSubstrates>
          <Substrate metabolite="Metabolite_5" stoichiometry="1"/>
        </ListOfSubstrates>
        <ListOfConstants>
          <Constant key="Parameter_6097" name="k1" value="0"/>
        </ListOfConstants>
        <KineticLaw function="Function_13" unitType="Default" scalingCompartment="CN=Root,Model=NoName,Vector=Compartments[apical_mem]">
          <ListOfCallParameters>
            <CallParameter functionParameter="FunctionParameter_80">
              <SourceParameter reference="Parameter_6097"/>
            </CallParameter>
            <CallParameter functionParameter="FunctionParameter_81">
              <SourceParameter reference="Metabolite_5"/>
            </CallParameter>
          </ListOfCallParameters>
        </KineticLaw>
      </Reaction>
      <Reaction key="Reaction_14" name="DMT1 degradation" reversible="false" fast="false" addNoise="false">
        <MiriamAnnotation>
<rdf:RDF xmlns:rdf="http://www.w3.org/1999/02/22-rdf-syntax-ns#" />
        </MiriamAnnotation>
        <ListOfSubstrates>
          <Substrate metabolite="Metabolite_4" stoichiometry="1"/>
        </ListOfSubstrates>
        <ListOfConstants>
          <Constant key="Parameter_6095" name="k1" value="0"/>
        </ListOfConstants>
        <KineticLaw function="Function_13" unitType="Default" scalingCompartment="CN=Root,Model=NoName,Vector=Compartments[apical_mem]">
          <ListOfCallParameters>
            <CallParameter functionParameter="FunctionParameter_80">
              <SourceParameter reference="Parameter_6095"/>
            </CallParameter>
            <CallParameter functionParameter="FunctionParameter_81">
              <SourceParameter reference="Metabolite_4"/>
            </CallParameter>
          </ListOfCallParameters>
        </KineticLaw>
      </Reaction>
      <Reaction key="Reaction_15" name="FT Fe oxidation" reversible="false" fast="false" addNoise="false">
        <MiriamAnnotation>
<rdf:RDF xmlns:dcterms="http://purl.org/dc/terms/" xmlns:rdf="http://www.w3.org/1999/02/22-rdf-syntax-ns#">
  <rdf:Description rdf:about="#Reaction_15">
    <dcterms:created>
      <rdf:Description>
        <dcterms:W3CDTF>2021-04-30T15:34:52Z</dcterms:W3CDTF>
      </rdf:Description>
    </dcterms:created>
  </rdf:Description>
</rdf:RDF>
        </MiriamAnnotation>
        <ListOfSubstrates>
          <Substrate metabolite="Metabolite_3" stoichiometry="2"/>
        </ListOfSubstrates>
        <ListOfProducts>
          <Product metabolite="Metabolite_2" stoichiometry="1"/>
        </ListOfProducts>
        <ListOfModifiers>
          <Modifier metabolite="Metabolite_0" stoichiometry="1"/>
        </ListOfModifiers>
        <ListOfConstants>
          <Constant key="Parameter_6094" name="kcat" value="591"/>
          <Constant key="Parameter_6096" name="H" value="24"/>
          <Constant key="Parameter_6093" name="rO" value="2"/>
          <Constant key="Parameter_6092" name="n" value="1.3"/>
          <Constant key="Parameter_6090" name="Km" value="0.00035"/>
        </ListOfConstants>
        <KineticLaw function="Function_46" unitType="Default" scalingCompartment="CN=Root,Model=NoName,Vector=Compartments[cell]">
          <ListOfCallParameters>
            <CallParameter functionParameter="FunctionParameter_289">
              <SourceParameter reference="Parameter_6094"/>
            </CallParameter>
            <CallParameter functionParameter="FunctionParameter_288">
              <SourceParameter reference="ModelValue_1"/>
            </CallParameter>
            <CallParameter functionParameter="FunctionParameter_287">
              <SourceParameter reference="Parameter_6093"/>
            </CallParameter>
            <CallParameter functionParameter="FunctionParameter_286">
              <SourceParameter reference="Metabolite_0"/>
            </CallParameter>
            <CallParameter functionParameter="FunctionParameter_290">
              <SourceParameter reference="Metabolite_3"/>
            </CallParameter>
            <CallParameter functionParameter="FunctionParameter_291">
              <SourceParameter reference="Parameter_6092"/>
            </CallParameter>
            <CallParameter functionParameter="FunctionParameter_292">
              <SourceParameter reference="Parameter_6090"/>
            </CallParameter>
          </ListOfCallParameters>
        </KineticLaw>
      </Reaction>
      <Reaction key="Reaction_16" name="DMT1 iron transport" reversible="false" fast="false" addNoise="false">
        <MiriamAnnotation>
<rdf:RDF xmlns:dcterms="http://purl.org/dc/terms/" xmlns:rdf="http://www.w3.org/1999/02/22-rdf-syntax-ns#">
  <rdf:Description rdf:about="#Reaction_16">
    <dcterms:created>
      <rdf:Description>
        <dcterms:W3CDTF>2020-12-14T15:10:00Z</dcterms:W3CDTF>
      </rdf:Description>
    </dcterms:created>
  </rdf:Description>
</rdf:RDF>
        </MiriamAnnotation>
        <ListOfSubstrates>
          <Substrate metabolite="Metabolite_10" stoichiometry="1"/>
        </ListOfSubstrates>
        <ListOfProducts>
          <Product metabolite="Metabolite_3" stoichiometry="1"/>
        </ListOfProducts>
        <ListOfModifiers>
          <Modifier metabolite="Metabolite_4" stoichiometry="1"/>
        </ListOfModifiers>
        <ListOfConstants>
          <Constant key="Parameter_6089" name="K" value="2.835"/>
          <Constant key="Parameter_6091" name="kcat" value="6844.7"/>
          <Constant key="Parameter_6088" name="n" value="1"/>
        </ListOfConstants>
        <KineticLaw function="Function_42" unitType="ConcentrationPerTime" scalingCompartment="CN=Root,Model=NoName,Vector=Compartments[apical_mem]">
          <ListOfCallParameters>
            <CallParameter functionParameter="FunctionParameter_270">
              <SourceParameter reference="ModelValue_10"/>
            </CallParameter>
            <CallParameter functionParameter="FunctionParameter_271">
              <SourceParameter reference="Metabolite_4"/>
            </CallParameter>
            <CallParameter functionParameter="FunctionParameter_272">
              <SourceParameter reference="Metabolite_10"/>
            </CallParameter>
            <CallParameter functionParameter="FunctionParameter_269">
              <SourceParameter reference="Parameter_6089"/>
            </CallParameter>
            <CallParameter functionParameter="FunctionParameter_268">
              <SourceParameter reference="Parameter_6088"/>
            </CallParameter>
          </ListOfCallParameters>
        </KineticLaw>
      </Reaction>
      <Reaction key="Reaction_17" name="Fe basal uptake" reversible="false" fast="false" addNoise="false">
        <MiriamAnnotation>
<rdf:RDF xmlns:rdf="http://www.w3.org/1999/02/22-rdf-syntax-ns#" />
        </MiriamAnnotation>
        <ListOfSubstrates>
          <Substrate metabolite="Metabolite_6" stoichiometry="1"/>
        </ListOfSubstrates>
        <ListOfProducts>
          <Product metabolite="Metabolite_3" stoichiometry="1"/>
        </ListOfProducts>
        <ListOfConstants>
          <Constant key="Parameter_6087" name="k1" value="2.22055e-16"/>
        </ListOfConstants>
        <KineticLaw function="Function_13" unitType="Default">
          <ListOfCallParameters>
            <CallParameter functionParameter="FunctionParameter_80">
              <SourceParameter reference="Parameter_6087"/>
            </CallParameter>
            <CallParameter functionParameter="FunctionParameter_81">
              <SourceParameter reference="Metabolite_6"/>
            </CallParameter>
          </ListOfCallParameters>
        </KineticLaw>
      </Reaction>
      <Reaction key="Reaction_18" name="paracellular fe transport" reversible="true" fast="false" addNoise="false">
        <MiriamAnnotation>
<rdf:RDF xmlns:rdf="http://www.w3.org/1999/02/22-rdf-syntax-ns#" />
        </MiriamAnnotation>
        <ListOfSubstrates>
          <Substrate metabolite="Metabolite_10" stoichiometry="1"/>
        </ListOfSubstrates>
        <ListOfProducts>
          <Product metabolite="Metabolite_6" stoichiometry="1"/>
        </ListOfProducts>
        <ListOfConstants>
          <Constant key="Parameter_6085" name="k1" value="3.87951e-22"/>
          <Constant key="Parameter_6084" name="k2" value="3.1746e-15"/>
        </ListOfConstants>
        <KineticLaw function="Function_14" unitType="Default">
          <ListOfCallParameters>
            <CallParameter functionParameter="FunctionParameter_69">
              <SourceParameter reference="ModelValue_7"/>
            </CallParameter>
            <CallParameter functionParameter="FunctionParameter_68">
              <SourceParameter reference="Metabolite_10"/>
            </CallParameter>
            <CallParameter functionParameter="FunctionParameter_78">
              <SourceParameter reference="ModelValue_8"/>
            </CallParameter>
            <CallParameter functionParameter="FunctionParameter_79">
              <SourceParameter reference="Metabolite_6"/>
            </CallParameter>
          </ListOfCallParameters>
        </KineticLaw>
      </Reaction>
      <Reaction key="Reaction_19" name="body sequestration" reversible="false" fast="false" addNoise="false">
        <MiriamAnnotation>
<rdf:RDF xmlns:rdf="http://www.w3.org/1999/02/22-rdf-syntax-ns#" />
        </MiriamAnnotation>
        <ListOfSubstrates>
          <Substrate metabolite="Metabolite_6" stoichiometry="1"/>
        </ListOfSubstrates>
        <ListOfProducts>
          <Product metabolite="Metabolite_11" stoichiometry="1"/>
        </ListOfProducts>
        <ListOfConstants>
          <Constant key="Parameter_6086" name="k1" value="0.000329"/>
        </ListOfConstants>
        <KineticLaw function="Function_13" unitType="Default" scalingCompartment="CN=Root,Model=NoName,Vector=Compartments[lower]">
          <ListOfCallParameters>
            <CallParameter functionParameter="FunctionParameter_80">
              <SourceParameter reference="Parameter_6086"/>
            </CallParameter>
            <CallParameter functionParameter="FunctionParameter_81">
              <SourceParameter reference="Metabolite_6"/>
            </CallParameter>
          </ListOfCallParameters>
        </KineticLaw>
      </Reaction>
      <Reaction key="Reaction_20" name="FPN-inactivation" reversible="false" fast="false" addNoise="false">
        <MiriamAnnotation>
<rdf:RDF xmlns:rdf="http://www.w3.org/1999/02/22-rdf-syntax-ns#" />
        </MiriamAnnotation>
        <ListOfSubstrates>
          <Substrate metabolite="Metabolite_12" stoichiometry="1"/>
        </ListOfSubstrates>
        <ListOfProducts>
          <Product metabolite="Metabolite_8" stoichiometry="1"/>
        </ListOfProducts>
        <ListOfModifiers>
          <Modifier metabolite="Metabolite_6" stoichiometry="1"/>
        </ListOfModifiers>
        <ListOfConstants>
          <Constant key="Parameter_6083" name="k1" value="1.44264e-06"/>
          <Constant key="Parameter_6082" name="n" value="2.71609"/>
          <Constant key="Parameter_6080" name="k3" value="1.22073e-05"/>
        </ListOfConstants>
        <KineticLaw function="Function_47" unitType="Default" scalingCompartment="CN=Root,Model=NoName,Vector=Compartments[BLM]">
          <ListOfCallParameters>
            <CallParameter functionParameter="FunctionParameter_299">
              <SourceParameter reference="Parameter_6083"/>
            </CallParameter>
            <CallParameter functionParameter="FunctionParameter_298">
              <SourceParameter reference="Metabolite_12"/>
            </CallParameter>
            <CallParameter functionParameter="FunctionParameter_297">
              <SourceParameter reference="Metabolite_6"/>
            </CallParameter>
            <CallParameter functionParameter="FunctionParameter_296">
              <SourceParameter reference="Parameter_6082"/>
            </CallParameter>
            <CallParameter functionParameter="FunctionParameter_295">
              <SourceParameter reference="Parameter_6080"/>
            </CallParameter>
          </ListOfCallParameters>
        </KineticLaw>
      </Reaction>
      <Reaction key="Reaction_21" name="FPN-activation" reversible="false" fast="false" addNoise="false">
        <MiriamAnnotation>
<rdf:RDF xmlns:rdf="http://www.w3.org/1999/02/22-rdf-syntax-ns#" />
        </MiriamAnnotation>
        <ListOfSubstrates>
          <Substrate metabolite="Metabolite_8" stoichiometry="1"/>
        </ListOfSubstrates>
        <ListOfProducts>
          <Product metabolite="Metabolite_12" stoichiometry="1"/>
        </ListOfProducts>
        <ListOfConstants>
          <Constant key="Parameter_6079" name="k1" value="4.37363e-13"/>
        </ListOfConstants>
        <KineticLaw function="Function_13" unitType="AmountPerTime" scalingCompartment="CN=Root,Model=NoName,Vector=Compartments[BLM]">
          <ListOfCallParameters>
            <CallParameter functionParameter="FunctionParameter_80">
              <SourceParameter reference="Parameter_6079"/>
            </CallParameter>
            <CallParameter functionParameter="FunctionParameter_81">
              <SourceParameter reference="Metabolite_8"/>
            </CallParameter>
          </ListOfCallParameters>
        </KineticLaw>
      </Reaction>
      <Reaction key="Reaction_22" name="lumenloss" reversible="false" fast="false" addNoise="false">
        <MiriamAnnotation>
<rdf:RDF xmlns:rdf="http://www.w3.org/1999/02/22-rdf-syntax-ns#" />
        </MiriamAnnotation>
        <ListOfSubstrates>
          <Substrate metabolite="Metabolite_10" stoichiometry="1"/>
        </ListOfSubstrates>
        <ListOfConstants>
          <Constant key="Parameter_6081" name="k1" value="0"/>
        </ListOfConstants>
        <KineticLaw function="Function_13" unitType="Default" scalingCompartment="CN=Root,Model=NoName,Vector=Compartments[upper]">
          <ListOfCallParameters>
            <CallParameter functionParameter="FunctionParameter_80">
              <SourceParameter reference="Parameter_6081"/>
            </CallParameter>
            <CallParameter functionParameter="FunctionParameter_81">
              <SourceParameter reference="Metabolite_10"/>
            </CallParameter>
          </ListOfCallParameters>
        </KineticLaw>
      </Reaction>
    </ListOfReactions>
    <ListOfEvents>
      <Event key="Event_0" name="dose-first" fireAtInitialTime="0" persistentTrigger="0">
        <MiriamAnnotation>
<rdf:RDF xmlns:rdf="http://www.w3.org/1999/02/22-rdf-syntax-ns#" />
        </MiriamAnnotation>
        <TriggerExpression>
          &lt;CN=Root,Model=NoName,Reference=Time> > &lt;CN=Root,Model=NoName,Vector=Values[sim_start],Reference=InitialValue>
        </TriggerExpression>
        <ListOfAssignments>
          <Assignment target="CN=Root,Model=NoName,Vector=Compartments[upper],Vector=Metabolites[Fe_upper]" targetKey="Metabolite_10">
            <Expression>
              &lt;CN=Root,Model=NoName,Vector=Values[dose-0],Reference=Value>
            </Expression>
          </Assignment>
          <Assignment target="CN=Root,Model=NoName,Vector=Values[iron_t0-transfer]" targetKey="ModelValue_20">
            <Expression>
              &lt;CN=Root,Model=NoName,Vector=Compartments[lower],Vector=Metabolites[Fe_lower],Reference=ParticleNumber>+&lt;CN=Root,Model=NoName,Vector=Compartments[lower],Vector=Metabolites[body_fe],Reference=ParticleNumber>
            </Expression>
          </Assignment>
          <Assignment target="CN=Root,Model=NoName,Vector=Values[iron_t0-uptake]" targetKey="ModelValue_23">
            <Expression>
              &lt;CN=Root,Model=NoName,Vector=Compartments[cell],Vector=Metabolites[core],Reference=ParticleNumber>+2*&lt;CN=Root,Model=NoName,Vector=Compartments[cell],Vector=Metabolites[DFP],Reference=ParticleNumber>+&lt;CN=Root,Model=NoName,Vector=Compartments[cell],Vector=Metabolites[LIP],Reference=ParticleNumber>+&lt;CN=Root,Model=NoName,Vector=Compartments[lower],Vector=Metabolites[Fe_lower],Reference=ParticleNumber>+&lt;CN=Root,Model=NoName,Vector=Compartments[lower],Vector=Metabolites[body_fe],Reference=ParticleNumber>
            </Expression>
          </Assignment>
        </ListOfAssignments>
      </Event>
      <Event key="Event_1" name="dose-test" fireAtInitialTime="0" persistentTrigger="0">
        <MiriamAnnotation>
<rdf:RDF xmlns:rdf="http://www.w3.org/1999/02/22-rdf-syntax-ns#" />
        </MiriamAnnotation>
        <TriggerExpression>
          &lt;CN=Root,Model=NoName,Reference=Time> > &lt;CN=Root,Model=NoName,Vector=Values[sim_start],Reference=InitialValue>+&lt;CN=Root,Model=NoName,Vector=Values[time_delay],Reference=Value>
        </TriggerExpression>
        <ListOfAssignments>
          <Assignment target="CN=Root,Model=NoName,Vector=Values[transfer_at_time_test_dose]" targetKey="ModelValue_17">
            <Expression>
              &lt;CN=Root,Model=NoName,Vector=Values[transfer],Reference=Value>
            </Expression>
          </Assignment>
          <Assignment target="CN=Root,Model=NoName,Vector=Values[uptake_at_time_test_dose]" targetKey="ModelValue_21">
            <Expression>
              &lt;CN=Root,Model=NoName,Vector=Values[uptake],Reference=Value>
            </Expression>
          </Assignment>
          <Assignment target="CN=Root,Model=NoName,Vector=Compartments[upper],Vector=Metabolites[Fe_upper]" targetKey="Metabolite_10">
            <Expression>
              &lt;CN=Root,Model=NoName,Vector=Values[dose-fe],Reference=Value>
            </Expression>
          </Assignment>
        </ListOfAssignments>
      </Event>
      <Event key="Event_2" name="measure-uptake-transfer" fireAtInitialTime="0" persistentTrigger="0">
        <MiriamAnnotation>
<rdf:RDF xmlns:rdf="http://www.w3.org/1999/02/22-rdf-syntax-ns#" />
        </MiriamAnnotation>
        <TriggerExpression>
          &lt;CN=Root,Model=NoName,Reference=Time> > &lt;CN=Root,Model=NoName,Vector=Values[sim_start],Reference=InitialValue>+&lt;CN=Root,Model=NoName,Vector=Values[time_delay],Reference=Value>+1800
        </TriggerExpression>
        <ListOfAssignments>
          <Assignment target="CN=Root,Model=NoName,Vector=Values[30min_transfer]" targetKey="ModelValue_16">
            <Expression>
              &lt;CN=Root,Model=NoName,Vector=Values[transfer],Reference=Value>-&lt;CN=Root,Model=NoName,Vector=Values[transfer_at_time_test_dose],Reference=Value>
            </Expression>
          </Assignment>
          <Assignment target="CN=Root,Model=NoName,Vector=Values[30min_uptake]" targetKey="ModelValue_22">
            <Expression>
              &lt;CN=Root,Model=NoName,Vector=Values[uptake],Reference=Value>-&lt;CN=Root,Model=NoName,Vector=Values[uptake_at_time_test_dose],Reference=Value>
            </Expression>
          </Assignment>
        </ListOfAssignments>
      </Event>
    </ListOfEvents>
    <ListOfModelParameterSets activeSet="ModelParameterSet_1">
      <ModelParameterSet key="ModelParameterSet_1" name="Initial State">
        <MiriamAnnotation>
<rdf:RDF
xmlns:dcterms="http://purl.org/dc/terms/"
xmlns:rdf="http://www.w3.org/1999/02/22-rdf-syntax-ns#">
<rdf:Description rdf:about="#ModelParameterSet_1">
</rdf:Description>
</rdf:RDF>
        </MiriamAnnotation>
        <ModelParameterGroup cn="String=Initial Time" type="Group">
          <ModelParameter cn="CN=Root,Model=NoName" value="0" type="Model" simulationType="time"/>
        </ModelParameterGroup>
        <ModelParameterGroup cn="String=Initial Compartment Sizes" type="Group">
          <ModelParameter cn="CN=Root,Model=NoName,Vector=Compartments[cell]" value="1.4000000000000001e-12" type="Compartment" simulationType="fixed"/>
          <ModelParameter cn="CN=Root,Model=NoName,Vector=Compartments[apical_mem]" value="1.5e-05" type="Compartment" simulationType="fixed"/>
          <ModelParameter cn="CN=Root,Model=NoName,Vector=Compartments[upper]" value="6.6699999999999997e-10" type="Compartment" simulationType="fixed"/>
          <ModelParameter cn="CN=Root,Model=NoName,Vector=Compartments[lower]" value="8.5700000000000004e-10" type="Compartment" simulationType="fixed"/>
          <ModelParameter cn="CN=Root,Model=NoName,Vector=Compartments[BLM]" value="1.4999999999999999e-07" type="Compartment" simulationType="fixed"/>
        </ModelParameterGroup>
        <ModelParameterGroup cn="String=Initial Species Values" type="Group">
          <ModelParameter cn="CN=Root,Model=NoName,Vector=Compartments[cell],Vector=Metabolites[FT-cage]" value="2002.5218738275496" type="Species" simulationType="reactions"/>
          <ModelParameter cn="CN=Root,Model=NoName,Vector=Compartments[cell],Vector=Metabolites[core]" value="3104476.1363546811" type="Species" simulationType="reactions"/>
          <ModelParameter cn="CN=Root,Model=NoName,Vector=Compartments[cell],Vector=Metabolites[DFP]" value="113.37746235803867" type="Species" simulationType="reactions"/>
          <ModelParameter cn="CN=Root,Model=NoName,Vector=Compartments[cell],Vector=Metabolites[LIP]" value="103185.68886580267" type="Species" simulationType="reactions"/>
          <ModelParameter cn="CN=Root,Model=NoName,Vector=Compartments[apical_mem],Vector=Metabolites[DMT1]" value="28211439.949561324" type="Species" simulationType="reactions"/>
          <ModelParameter cn="CN=Root,Model=NoName,Vector=Compartments[apical_mem],Vector=Metabolites[DMT1_i]" value="16954962.296366598" type="Species" simulationType="reactions"/>
          <ModelParameter cn="CN=Root,Model=NoName,Vector=Compartments[lower],Vector=Metabolites[Fe_lower]" value="2559046.8275056784" type="Species" simulationType="reactions"/>
          <ModelParameter cn="CN=Root,Model=NoName,Vector=Compartments[cell],Vector=Metabolites[IRPs_a]" value="58.083971980044907" type="Species" simulationType="reactions"/>
          <ModelParameter cn="CN=Root,Model=NoName,Vector=Compartments[BLM],Vector=Metabolites[FPN]" value="18.292570907995579" type="Species" simulationType="reactions"/>
          <ModelParameter cn="CN=Root,Model=NoName,Vector=Compartments[cell],Vector=Metabolites[IRPs_i]" value="6.1245673417139885" type="Species" simulationType="reactions"/>
          <ModelParameter cn="CN=Root,Model=NoName,Vector=Compartments[upper],Vector=Metabolites[Fe_upper]" value="803353590.32379985" type="Species" simulationType="reactions"/>
          <ModelParameter cn="CN=Root,Model=NoName,Vector=Compartments[lower],Vector=Metabolites[body_fe]" value="0" type="Species" simulationType="reactions"/>
          <ModelParameter cn="CN=Root,Model=NoName,Vector=Compartments[BLM],Vector=Metabolites[FPN_a]" value="9014.9187145920114" type="Species" simulationType="reactions"/>
        </ModelParameterGroup>
        <ModelParameterGroup cn="String=Initial Global Quantities" type="Group">
          <ModelParameter cn="CN=Root,Model=NoName,Vector=Values[atoms-per-cage_transient]" value="1550.2832587895257" type="ModelValue" simulationType="assignment"/>
          <ModelParameter cn="CN=Root,Model=NoName,Vector=Values[H]" value="24" type="ModelValue" simulationType="fixed"/>
          <ModelParameter cn="CN=Root,Model=NoName,Vector=Values[L]" value="0" type="ModelValue" simulationType="assignment"/>
          <ModelParameter cn="CN=Root,Model=NoName,Vector=Values[rN]" value="50" type="ModelValue" simulationType="fixed"/>
          <ModelParameter cn="CN=Root,Model=NoName,Vector=Values[rO]" value="2" type="ModelValue" simulationType="fixed"/>
          <ModelParameter cn="CN=Root,Model=NoName,Vector=Values[FT-kdeg-base]" value="5.4614995849999998e-06" type="ModelValue" simulationType="fixed"/>
          <ModelParameter cn="CN=Root,Model=NoName,Vector=Values[atoms-per-cage_initial]" value="100" type="ModelValue" simulationType="fixed"/>
          <ModelParameter cn="CN=Root,Model=NoName,Vector=Values[paraceullar_KF]" value="3.8795067000000002e-22" type="ModelValue" simulationType="fixed"/>
          <ModelParameter cn="CN=Root,Model=NoName,Vector=Values[paraceullar_KR]" value="3.1746032000000002e-15" type="ModelValue" simulationType="fixed"/>
          <ModelParameter cn="CN=Root,Model=NoName,Vector=Values[FPN_kcat]" value="1.8831738929999999" type="ModelValue" simulationType="fixed"/>
          <ModelParameter cn="CN=Root,Model=NoName,Vector=Values[dmt1_kcat]" value="6844.7008429999996" type="ModelValue" simulationType="fixed"/>
          <ModelParameter cn="CN=Root,Model=NoName,Vector=Values[fpn]" value="1e-13" type="ModelValue" simulationType="fixed"/>
          <ModelParameter cn="CN=Root,Model=NoName,Vector=Values[dose-fe]" value="2.5000000000000002e-06" type="ModelValue" simulationType="fixed"/>
          <ModelParameter cn="CN=Root,Model=NoName,Vector=Values[fpn_km]" value="2.3160847790000001e-06" type="ModelValue" simulationType="fixed"/>
          <ModelParameter cn="CN=Root,Model=NoName,Vector=Values[uptake]" value="5766935.4076508787" type="ModelValue" simulationType="assignment"/>
          <ModelParameter cn="CN=Root,Model=NoName,Vector=Values[time_delay]" value="43200" type="ModelValue" simulationType="fixed"/>
          <ModelParameter cn="CN=Root,Model=NoName,Vector=Values[30min_transfer]" value="0" type="ModelValue" simulationType="fixed"/>
          <ModelParameter cn="CN=Root,Model=NoName,Vector=Values[transfer_at_time_test_dose]" value="0" type="ModelValue" simulationType="fixed"/>
          <ModelParameter cn="CN=Root,Model=NoName,Vector=Values[fpn-on]" value="0" type="ModelValue" simulationType="fixed"/>
          <ModelParameter cn="CN=Root,Model=NoName,Vector=Values[transfer]" value="2559046.8275056784" type="ModelValue" simulationType="assignment"/>
          <ModelParameter cn="CN=Root,Model=NoName,Vector=Values[iron_t0-transfer]" value="0" type="ModelValue" simulationType="fixed"/>
          <ModelParameter cn="CN=Root,Model=NoName,Vector=Values[uptake_at_time_test_dose]" value="0" type="ModelValue" simulationType="fixed"/>
          <ModelParameter cn="CN=Root,Model=NoName,Vector=Values[30min_uptake]" value="0" type="ModelValue" simulationType="fixed"/>
          <ModelParameter cn="CN=Root,Model=NoName,Vector=Values[iron_t0-uptake]" value="0" type="ModelValue" simulationType="fixed"/>
          <ModelParameter cn="CN=Root,Model=NoName,Vector=Values[FT-exp-deg-ratio]" value="1.4063390247424142e-08" type="ModelValue" simulationType="assignment"/>
          <ModelParameter cn="CN=Root,Model=NoName,Vector=Values[FT-a-base]" value="7.6807200000000002e-14" type="ModelValue" simulationType="fixed"/>
          <ModelParameter cn="CN=Root,Model=NoName,Vector=Values[FT-kdeg]" value="5.4614995849999998e-06" type="ModelValue" simulationType="assignment"/>
          <ModelParameter cn="CN=Root,Model=NoName,Vector=Values[FT-a]" value="7.6807200000000002e-14" type="ModelValue" simulationType="assignment"/>
          <ModelParameter cn="CN=Root,Model=NoName,Vector=Values[FT-rate-factor]" value="1" type="ModelValue" simulationType="fixed"/>
          <ModelParameter cn="CN=Root,Model=NoName,Vector=Values[vuptake]" value="0" type="ModelValue" simulationType="assignment"/>
          <ModelParameter cn="CN=Root,Model=NoName,Vector=Values[vtransfer]" value="0" type="ModelValue" simulationType="assignment"/>
          <ModelParameter cn="CN=Root,Model=NoName,Vector=Values[dose-0]" value="2.5000000000000002e-06" type="ModelValue" simulationType="fixed"/>
          <ModelParameter cn="CN=Root,Model=NoName,Vector=Values[sim_start]" value="0" type="ModelValue" simulationType="fixed"/>
          <ModelParameter cn="CN=Root,Model=NoName,Vector=Values[transfer_dif]" value="0" type="ModelValue" simulationType="assignment"/>
          <ModelParameter cn="CN=Root,Model=NoName,Vector=Values[uptake_dif]" value="0" type="ModelValue" simulationType="assignment"/>
          <ModelParameter cn="CN=Root,Model=NoName,Vector=Values[dfp]" value="113.37746235803867" type="ModelValue" simulationType="assignment"/>
          <ModelParameter cn="CN=Root,Model=NoName,Vector=Values[corep]" value="3104476.1363546811" type="ModelValue" simulationType="assignment"/>
          <ModelParameter cn="CN=Root,Model=NoName,Vector=Values[lip_p]" value="103185.68886580267" type="ModelValue" simulationType="assignment"/>
          <ModelParameter cn="CN=Root,Model=NoName,Vector=Values[bod]" value="0" type="ModelValue" simulationType="assignment"/>
          <ModelParameter cn="CN=Root,Model=NoName,Vector=Values[felow]" value="2559046.8275056784" type="ModelValue" simulationType="assignment"/>
          <ModelParameter cn="CN=Root,Model=NoName,Vector=Values[feup]" value="803353590.32379985" type="ModelValue" simulationType="assignment"/>
          <ModelParameter cn="CN=Root,Model=NoName,Vector=Values[vuptake_at_time_test_dose]" value="0" type="ModelValue" simulationType="assignment"/>
          <ModelParameter cn="CN=Root,Model=NoName,Vector=Values[vtransfer_at_time_test_dose]" value="0" type="ModelValue" simulationType="assignment"/>
        </ModelParameterGroup>
        <ModelParameterGroup cn="String=Kinetic Parameters" type="Group">
          <ModelParameterGroup cn="CN=Root,Model=NoName,Vector=Reactions[FT core formation]" type="Reaction">
            <ModelParameter cn="CN=Root,Model=NoName,Vector=Reactions[FT core formation],ParameterGroup=Parameters,Parameter=k1" value="0.101564" type="ReactionParameter" simulationType="fixed"/>
            <ModelParameter cn="CN=Root,Model=NoName,Vector=Reactions[FT core formation],ParameterGroup=Parameters,Parameter=k2" value="5.0000000000000004e-06" type="ReactionParameter" simulationType="fixed"/>
            <ModelParameter cn="CN=Root,Model=NoName,Vector=Reactions[FT core formation],ParameterGroup=Parameters,Parameter=k3" value="0.0046458000000000003" type="ReactionParameter" simulationType="fixed"/>
            <ModelParameter cn="CN=Root,Model=NoName,Vector=Reactions[FT core formation],ParameterGroup=Parameters,Parameter=n" value="4" type="ReactionParameter" simulationType="fixed"/>
            <ModelParameter cn="CN=Root,Model=NoName,Vector=Reactions[FT core formation],ParameterGroup=Parameters,Parameter=m" value="8" type="ReactionParameter" simulationType="fixed"/>
            <ModelParameter cn="CN=Root,Model=NoName,Vector=Reactions[FT core formation],ParameterGroup=Parameters,Parameter=x" value="1550.2832587895257" type="ReactionParameter" simulationType="assignment">
              <InitialExpression>
                &lt;CN=Root,Model=NoName,Vector=Values[atoms-per-cage_transient],Reference=InitialValue>
              </InitialExpression>
            </ModelParameter>
          </ModelParameterGroup>
          <ModelParameterGroup cn="CN=Root,Model=NoName,Vector=Reactions[FT Fe reduction]" type="Reaction">
            <ModelParameter cn="CN=Root,Model=NoName,Vector=Reactions[FT Fe reduction],ParameterGroup=Parameters,Parameter=k1" value="0.26050000000000001" type="ReactionParameter" simulationType="fixed"/>
          </ModelParameterGroup>
          <ModelParameterGroup cn="CN=Root,Model=NoName,Vector=Reactions[FT nucleation]" type="Reaction">
            <ModelParameter cn="CN=Root,Model=NoName,Vector=Reactions[FT nucleation],ParameterGroup=Parameters,Parameter=k1" value="50000000" type="ReactionParameter" simulationType="fixed"/>
            <ModelParameter cn="CN=Root,Model=NoName,Vector=Reactions[FT nucleation],ParameterGroup=Parameters,Parameter=ki" value="0.00046159800000000002" type="ReactionParameter" simulationType="fixed"/>
            <ModelParameter cn="CN=Root,Model=NoName,Vector=Reactions[FT nucleation],ParameterGroup=Parameters,Parameter=n" value="4" type="ReactionParameter" simulationType="fixed"/>
            <ModelParameter cn="CN=Root,Model=NoName,Vector=Reactions[FT nucleation],ParameterGroup=Parameters,Parameter=L" value="0" type="ReactionParameter" simulationType="assignment">
              <InitialExpression>
                &lt;CN=Root,Model=NoName,Vector=Values[L],Reference=InitialValue>
              </InitialExpression>
            </ModelParameter>
            <ModelParameter cn="CN=Root,Model=NoName,Vector=Reactions[FT nucleation],ParameterGroup=Parameters,Parameter=rN" value="50" type="ReactionParameter" simulationType="assignment">
              <InitialExpression>
                &lt;CN=Root,Model=NoName,Vector=Values[rN],Reference=InitialValue>
              </InitialExpression>
            </ModelParameter>
          </ModelParameterGroup>
          <ModelParameterGroup cn="CN=Root,Model=NoName,Vector=Reactions[FT degradation]" type="Reaction">
            <ModelParameter cn="CN=Root,Model=NoName,Vector=Reactions[FT degradation],ParameterGroup=Parameters,Parameter=k1" value="5.4614995849999998e-06" type="ReactionParameter" simulationType="assignment">
              <InitialExpression>
                &lt;CN=Root,Model=NoName,Vector=Values[FT-kdeg],Reference=InitialValue>
              </InitialExpression>
            </ModelParameter>
          </ModelParameterGroup>
          <ModelParameterGroup cn="CN=Root,Model=NoName,Vector=Reactions[FT degradation core release]" type="Reaction">
            <ModelParameter cn="CN=Root,Model=NoName,Vector=Reactions[FT degradation core release],ParameterGroup=Parameters,Parameter=K" value="5.4614995849999998e-06" type="ReactionParameter" simulationType="assignment">
              <InitialExpression>
                &lt;CN=Root,Model=NoName,Vector=Values[FT-kdeg],Reference=InitialValue>
              </InitialExpression>
            </ModelParameter>
          </ModelParameterGroup>
          <ModelParameterGroup cn="CN=Root,Model=NoName,Vector=Reactions[FT expression]" type="Reaction">
            <ModelParameter cn="CN=Root,Model=NoName,Vector=Reactions[FT expression],ParameterGroup=Parameters,Parameter=a" value="7.6807200000000002e-14" type="ReactionParameter" simulationType="assignment">
              <InitialExpression>
                &lt;CN=Root,Model=NoName,Vector=Values[FT-a],Reference=InitialValue>
              </InitialExpression>
            </ModelParameter>
            <ModelParameter cn="CN=Root,Model=NoName,Vector=Reactions[FT expression],ParameterGroup=Parameters,Parameter=n" value="1" type="ReactionParameter" simulationType="fixed"/>
            <ModelParameter cn="CN=Root,Model=NoName,Vector=Reactions[FT expression],ParameterGroup=Parameters,Parameter=K" value="1.4e-11" type="ReactionParameter" simulationType="fixed"/>
          </ModelParameterGroup>
          <ModelParameterGroup cn="CN=Root,Model=NoName,Vector=Reactions[DMT1 endocytosis free]" type="Reaction">
            <ModelParameter cn="CN=Root,Model=NoName,Vector=Reactions[DMT1 endocytosis free],ParameterGroup=Parameters,Parameter=k" value="29.423300000000001" type="ReactionParameter" simulationType="fixed"/>
          </ModelParameterGroup>
          <ModelParameterGroup cn="CN=Root,Model=NoName,Vector=Reactions[DMT1_i fusion]" type="Reaction">
            <ModelParameter cn="CN=Root,Model=NoName,Vector=Reactions[DMT1_i fusion],ParameterGroup=Parameters,Parameter=k1" value="48.998899999999999" type="ReactionParameter" simulationType="fixed"/>
          </ModelParameterGroup>
          <ModelParameterGroup cn="CN=Root,Model=NoName,Vector=Reactions[DMT1 endocytosis modified]" type="Reaction">
            <ModelParameter cn="CN=Root,Model=NoName,Vector=Reactions[DMT1 endocytosis modified],ParameterGroup=Parameters,Parameter=kcat" value="14.5161" type="ReactionParameter" simulationType="fixed"/>
            <ModelParameter cn="CN=Root,Model=NoName,Vector=Reactions[DMT1 endocytosis modified],ParameterGroup=Parameters,Parameter=K" value="2.8059099999999999" type="ReactionParameter" simulationType="fixed"/>
            <ModelParameter cn="CN=Root,Model=NoName,Vector=Reactions[DMT1 endocytosis modified],ParameterGroup=Parameters,Parameter=n" value="1.03128" type="ReactionParameter" simulationType="fixed"/>
          </ModelParameterGroup>
          <ModelParameterGroup cn="CN=Root,Model=NoName,Vector=Reactions[FPN iron transport]" type="Reaction">
            <ModelParameter cn="CN=Root,Model=NoName,Vector=Reactions[FPN iron transport],ParameterGroup=Parameters,Parameter=kcat" value="1.8831738929999999" type="ReactionParameter" simulationType="assignment">
              <InitialExpression>
                &lt;CN=Root,Model=NoName,Vector=Values[FPN_kcat],Reference=InitialValue>
              </InitialExpression>
            </ModelParameter>
            <ModelParameter cn="CN=Root,Model=NoName,Vector=Reactions[FPN iron transport],ParameterGroup=Parameters,Parameter=n" value="1" type="ReactionParameter" simulationType="fixed"/>
            <ModelParameter cn="CN=Root,Model=NoName,Vector=Reactions[FPN iron transport],ParameterGroup=Parameters,Parameter=K" value="2.3160847790000001e-06" type="ReactionParameter" simulationType="assignment">
              <InitialExpression>
                &lt;CN=Root,Model=NoName,Vector=Values[fpn_km],Reference=InitialValue>
              </InitialExpression>
            </ModelParameter>
          </ModelParameterGroup>
          <ModelParameterGroup cn="CN=Root,Model=NoName,Vector=Reactions[IRPs activation]" type="Reaction">
            <ModelParameter cn="CN=Root,Model=NoName,Vector=Reactions[IRPs activation],ParameterGroup=Parameters,Parameter=k1" value="4.6367099999999999e-06" type="ReactionParameter" simulationType="fixed"/>
          </ModelParameterGroup>
          <ModelParameterGroup cn="CN=Root,Model=NoName,Vector=Reactions[IRPs degradation]" type="Reaction">
            <ModelParameter cn="CN=Root,Model=NoName,Vector=Reactions[IRPs degradation],ParameterGroup=Parameters,Parameter=ka" value="3.9947400000000002" type="ReactionParameter" simulationType="fixed"/>
          </ModelParameterGroup>
          <ModelParameterGroup cn="CN=Root,Model=NoName,Vector=Reactions[DMT1_i expression]" type="Reaction">
            <ModelParameter cn="CN=Root,Model=NoName,Vector=Reactions[DMT1_i expression],ParameterGroup=Parameters,Parameter=a" value="0" type="ReactionParameter" simulationType="fixed"/>
            <ModelParameter cn="CN=Root,Model=NoName,Vector=Reactions[DMT1_i expression],ParameterGroup=Parameters,Parameter=n" value="1" type="ReactionParameter" simulationType="fixed"/>
            <ModelParameter cn="CN=Root,Model=NoName,Vector=Reactions[DMT1_i expression],ParameterGroup=Parameters,Parameter=K" value="1.4e-11" type="ReactionParameter" simulationType="fixed"/>
          </ModelParameterGroup>
          <ModelParameterGroup cn="CN=Root,Model=NoName,Vector=Reactions[DMT1_i degradation]" type="Reaction">
            <ModelParameter cn="CN=Root,Model=NoName,Vector=Reactions[DMT1_i degradation],ParameterGroup=Parameters,Parameter=k1" value="0" type="ReactionParameter" simulationType="fixed"/>
          </ModelParameterGroup>
          <ModelParameterGroup cn="CN=Root,Model=NoName,Vector=Reactions[DMT1 degradation]" type="Reaction">
            <ModelParameter cn="CN=Root,Model=NoName,Vector=Reactions[DMT1 degradation],ParameterGroup=Parameters,Parameter=k1" value="0" type="ReactionParameter" simulationType="fixed"/>
          </ModelParameterGroup>
          <ModelParameterGroup cn="CN=Root,Model=NoName,Vector=Reactions[FT Fe oxidation]" type="Reaction">
            <ModelParameter cn="CN=Root,Model=NoName,Vector=Reactions[FT Fe oxidation],ParameterGroup=Parameters,Parameter=kcat" value="591" type="ReactionParameter" simulationType="fixed"/>
            <ModelParameter cn="CN=Root,Model=NoName,Vector=Reactions[FT Fe oxidation],ParameterGroup=Parameters,Parameter=H" value="24" type="ReactionParameter" simulationType="assignment">
              <InitialExpression>
                &lt;CN=Root,Model=NoName,Vector=Values[H],Reference=InitialValue>
              </InitialExpression>
            </ModelParameter>
            <ModelParameter cn="CN=Root,Model=NoName,Vector=Reactions[FT Fe oxidation],ParameterGroup=Parameters,Parameter=rO" value="2" type="ReactionParameter" simulationType="fixed"/>
            <ModelParameter cn="CN=Root,Model=NoName,Vector=Reactions[FT Fe oxidation],ParameterGroup=Parameters,Parameter=n" value="1.3" type="ReactionParameter" simulationType="fixed"/>
            <ModelParameter cn="CN=Root,Model=NoName,Vector=Reactions[FT Fe oxidation],ParameterGroup=Parameters,Parameter=Km" value="0.00035" type="ReactionParameter" simulationType="fixed"/>
          </ModelParameterGroup>
          <ModelParameterGroup cn="CN=Root,Model=NoName,Vector=Reactions[DMT1 iron transport]" type="Reaction">
            <ModelParameter cn="CN=Root,Model=NoName,Vector=Reactions[DMT1 iron transport],ParameterGroup=Parameters,Parameter=K" value="2.835" type="ReactionParameter" simulationType="fixed"/>
            <ModelParameter cn="CN=Root,Model=NoName,Vector=Reactions[DMT1 iron transport],ParameterGroup=Parameters,Parameter=kcat" value="6844.7008429999996" type="ReactionParameter" simulationType="assignment">
              <InitialExpression>
                &lt;CN=Root,Model=NoName,Vector=Values[dmt1_kcat],Reference=InitialValue>
              </InitialExpression>
            </ModelParameter>
            <ModelParameter cn="CN=Root,Model=NoName,Vector=Reactions[DMT1 iron transport],ParameterGroup=Parameters,Parameter=n" value="1" type="ReactionParameter" simulationType="fixed"/>
          </ModelParameterGroup>
          <ModelParameterGroup cn="CN=Root,Model=NoName,Vector=Reactions[Fe basal uptake]" type="Reaction">
            <ModelParameter cn="CN=Root,Model=NoName,Vector=Reactions[Fe basal uptake],ParameterGroup=Parameters,Parameter=k1" value="2.2205500000000002e-16" type="ReactionParameter" simulationType="fixed"/>
          </ModelParameterGroup>
          <ModelParameterGroup cn="CN=Root,Model=NoName,Vector=Reactions[paracellular fe transport]" type="Reaction">
            <ModelParameter cn="CN=Root,Model=NoName,Vector=Reactions[paracellular fe transport],ParameterGroup=Parameters,Parameter=k1" value="3.8795067000000002e-22" type="ReactionParameter" simulationType="assignment">
              <InitialExpression>
                &lt;CN=Root,Model=NoName,Vector=Values[paraceullar_KF],Reference=InitialValue>
              </InitialExpression>
            </ModelParameter>
            <ModelParameter cn="CN=Root,Model=NoName,Vector=Reactions[paracellular fe transport],ParameterGroup=Parameters,Parameter=k2" value="3.1746032000000002e-15" type="ReactionParameter" simulationType="assignment">
              <InitialExpression>
                &lt;CN=Root,Model=NoName,Vector=Values[paraceullar_KR],Reference=InitialValue>
              </InitialExpression>
            </ModelParameter>
          </ModelParameterGroup>
          <ModelParameterGroup cn="CN=Root,Model=NoName,Vector=Reactions[body sequestration]" type="Reaction">
            <ModelParameter cn="CN=Root,Model=NoName,Vector=Reactions[body sequestration],ParameterGroup=Parameters,Parameter=k1" value="0.00032899999999999997" type="ReactionParameter" simulationType="fixed"/>
          </ModelParameterGroup>
          <ModelParameterGroup cn="CN=Root,Model=NoName,Vector=Reactions[FPN-inactivation]" type="Reaction">
            <ModelParameter cn="CN=Root,Model=NoName,Vector=Reactions[FPN-inactivation],ParameterGroup=Parameters,Parameter=k1" value="1.44264e-06" type="ReactionParameter" simulationType="fixed"/>
            <ModelParameter cn="CN=Root,Model=NoName,Vector=Reactions[FPN-inactivation],ParameterGroup=Parameters,Parameter=n" value="2.7160899999999999" type="ReactionParameter" simulationType="fixed"/>
            <ModelParameter cn="CN=Root,Model=NoName,Vector=Reactions[FPN-inactivation],ParameterGroup=Parameters,Parameter=k3" value="1.2207300000000001e-05" type="ReactionParameter" simulationType="fixed"/>
          </ModelParameterGroup>
          <ModelParameterGroup cn="CN=Root,Model=NoName,Vector=Reactions[FPN-activation]" type="Reaction">
            <ModelParameter cn="CN=Root,Model=NoName,Vector=Reactions[FPN-activation],ParameterGroup=Parameters,Parameter=k1" value="4.3736299999999998e-13" type="ReactionParameter" simulationType="fixed"/>
          </ModelParameterGroup>
          <ModelParameterGroup cn="CN=Root,Model=NoName,Vector=Reactions[lumenloss]" type="Reaction">
            <ModelParameter cn="CN=Root,Model=NoName,Vector=Reactions[lumenloss],ParameterGroup=Parameters,Parameter=k1" value="0" type="ReactionParameter" simulationType="fixed"/>
          </ModelParameterGroup>
        </ModelParameterGroup>
      </ModelParameterSet>
      <ModelParameterSet key="ModelParameterSet_3" name="1">
        <MiriamAnnotation>
<rdf:RDF xmlns:rdf="http://www.w3.org/1999/02/22-rdf-syntax-ns#" />
        </MiriamAnnotation>
        <ModelParameterGroup cn="String=Initial Time" type="Group">
          <ModelParameter cn="CN=Root,Model=NoName" value="0" type="Model" simulationType="time"/>
        </ModelParameterGroup>
        <ModelParameterGroup cn="String=Initial Compartment Sizes" type="Group">
          <ModelParameter cn="CN=Root,Model=NoName,Vector=Compartments[cell]" value="0.00265" type="Compartment" simulationType="fixed"/>
        </ModelParameterGroup>
        <ModelParameterGroup cn="String=Initial Species Values" type="Group">
          <ModelParameter cn="CN=Root,Model=NoName,Vector=Compartments[cell],Vector=Metabolites[Fe]" value="1.7401337335300001e+18" type="Species" simulationType="reactions">
            <InitialExpression>
              470*&lt;CN=Root,Model=NoName,Vector=Compartments[cell],Vector=Metabolites[FT-cage],Reference=InitialConcentration>
            </InitialExpression>
          </ModelParameter>
          <ModelParameter cn="CN=Root,Model=NoName,Vector=Compartments[cell],Vector=Metabolites[FT-cage]" value="3702412199000000" type="Species" simulationType="reactions"/>
          <ModelParameter cn="CN=Root,Model=NoName,Vector=Compartments[cell],Vector=Metabolites[core]" value="1.5e+18" type="Species" simulationType="reactions"/>
          <ModelParameter cn="CN=Root,Model=NoName,Vector=Compartments[cell],Vector=Metabolites[DFP]" value="0" type="Species" simulationType="reactions"/>
        </ModelParameterGroup>
        <ModelParameterGroup cn="String=Initial Global Quantities" type="Group">
          <ModelParameter cn="CN=Root,Model=NoName,Vector=Values[atoms-per-cage_transient]" value="405.14127530293393" type="ModelValue" simulationType="assignment"/>
          <ModelParameter cn="CN=Root,Model=NoName,Vector=Values[H]" value="24" type="ModelValue" simulationType="fixed"/>
          <ModelParameter cn="CN=Root,Model=NoName,Vector=Values[L]" value="0" type="ModelValue" simulationType="assignment"/>
          <ModelParameter cn="CN=Root,Model=NoName,Vector=Values[total_Fe]" value="3.2401337335300004e+18" type="ModelValue" simulationType="assignment"/>
          <ModelParameter cn="CN=Root,Model=NoName,Vector=Values[core_formation_flux_Molar]" value="0" type="ModelValue" simulationType="assignment"/>
          <ModelParameter cn="CN=Root,Model=NoName,Vector=Values[atoms-per-cage_initial]" value="1500" type="ModelValue" simulationType="fixed"/>
          <ModelParameter cn="CN=Root,Model=NoName,Vector=Values[iron_uptake]" value="0" type="ModelValue" simulationType="assignment"/>
          <ModelParameter cn="CN=Root,Model=NoName,Vector=Values[iron_uptake_molar]" value="1.3445179683070898e+21" type="ModelValue" simulationType="assignment"/>
        </ModelParameterGroup>
        <ModelParameterGroup cn="String=Kinetic Parameters" type="Group">
          <ModelParameterGroup cn="CN=Root,Model=NoName,Vector=Reactions[core Fe release]" type="Reaction">
            <ModelParameter cn="CN=Root,Model=NoName,Vector=Reactions[core Fe release],ParameterGroup=Parameters,Parameter=k1" value="0" type="ReactionParameter" simulationType="fixed"/>
          </ModelParameterGroup>
          <ModelParameterGroup cn="CN=Root,Model=NoName,Vector=Reactions[FT Fe oxidation]" type="Reaction">
            <ModelParameter cn="CN=Root,Model=NoName,Vector=Reactions[FT Fe oxidation],ParameterGroup=Parameters,Parameter=kcat" value="591" type="ReactionParameter" simulationType="fixed"/>
            <ModelParameter cn="CN=Root,Model=NoName,Vector=Reactions[FT Fe oxidation],ParameterGroup=Parameters,Parameter=n" value="1.3" type="ReactionParameter" simulationType="fixed"/>
            <ModelParameter cn="CN=Root,Model=NoName,Vector=Reactions[FT Fe oxidation],ParameterGroup=Parameters,Parameter=H" value="24" type="ReactionParameter" simulationType="assignment">
              <InitialExpression>
                &lt;CN=Root,Model=NoName,Vector=Values[H],Reference=InitialValue>
              </InitialExpression>
            </ModelParameter>
            <ModelParameter cn="CN=Root,Model=NoName,Vector=Reactions[FT Fe oxidation],ParameterGroup=Parameters,Parameter=Km" value="0.00035" type="ReactionParameter" simulationType="fixed"/>
            <ModelParameter cn="CN=Root,Model=NoName,Vector=Reactions[FT Fe oxidation],ParameterGroup=Parameters,Parameter=L" value="0" type="ReactionParameter" simulationType="assignment">
              <InitialExpression>
                &lt;CN=Root,Model=NoName,Vector=Values[L],Reference=InitialValue>
              </InitialExpression>
            </ModelParameter>
          </ModelParameterGroup>
          <ModelParameterGroup cn="CN=Root,Model=NoName,Vector=Reactions[FT core formation]" type="Reaction">
            <ModelParameter cn="CN=Root,Model=NoName,Vector=Reactions[FT core formation],ParameterGroup=Parameters,Parameter=k" value="175.72513980191439" type="ReactionParameter" simulationType="fixed"/>
            <ModelParameter cn="CN=Root,Model=NoName,Vector=Reactions[FT core formation],ParameterGroup=Parameters,Parameter=n0" value="1" type="ReactionParameter" simulationType="fixed"/>
            <ModelParameter cn="CN=Root,Model=NoName,Vector=Reactions[FT core formation],ParameterGroup=Parameters,Parameter=n1" value="1000000" type="ReactionParameter" simulationType="fixed"/>
            <ModelParameter cn="CN=Root,Model=NoName,Vector=Reactions[FT core formation],ParameterGroup=Parameters,Parameter=n2" value="9.9999999999999998e-13" type="ReactionParameter" simulationType="fixed"/>
            <ModelParameter cn="CN=Root,Model=NoName,Vector=Reactions[FT core formation],ParameterGroup=Parameters,Parameter=n3" value="9.9999999999999998e-13" type="ReactionParameter" simulationType="fixed"/>
            <ModelParameter cn="CN=Root,Model=NoName,Vector=Reactions[FT core formation],ParameterGroup=Parameters,Parameter=d0" value="1" type="ReactionParameter" simulationType="fixed"/>
            <ModelParameter cn="CN=Root,Model=NoName,Vector=Reactions[FT core formation],ParameterGroup=Parameters,Parameter=d1" value="1.006668057912539e-12" type="ReactionParameter" simulationType="fixed"/>
            <ModelParameter cn="CN=Root,Model=NoName,Vector=Reactions[FT core formation],ParameterGroup=Parameters,Parameter=d2" value="102396.42095948025" type="ReactionParameter" simulationType="fixed"/>
            <ModelParameter cn="CN=Root,Model=NoName,Vector=Reactions[FT core formation],ParameterGroup=Parameters,Parameter=d3" value="999999.99999999977" type="ReactionParameter" simulationType="fixed"/>
          </ModelParameterGroup>
          <ModelParameterGroup cn="CN=Root,Model=NoName,Vector=Reactions[FT Fe reduction]" type="Reaction">
            <ModelParameter cn="CN=Root,Model=NoName,Vector=Reactions[FT Fe reduction],ParameterGroup=Parameters,Parameter=k1" value="0.26050000000000001" type="ReactionParameter" simulationType="fixed"/>
          </ModelParameterGroup>
        </ModelParameterGroup>
      </ModelParameterSet>
    </ListOfModelParameterSets>
    <StateTemplate>
      <StateTemplateVariable objectReference="Model_1"/>
      <StateTemplateVariable objectReference="Metabolite_1"/>
      <StateTemplateVariable objectReference="Metabolite_3"/>
      <StateTemplateVariable objectReference="Metabolite_5"/>
      <StateTemplateVariable objectReference="Metabolite_6"/>
      <StateTemplateVariable objectReference="Metabolite_10"/>
      <StateTemplateVariable objectReference="Metabolite_4"/>
      <StateTemplateVariable objectReference="Metabolite_9"/>
      <StateTemplateVariable objectReference="Metabolite_0"/>
      <StateTemplateVariable objectReference="Metabolite_8"/>
      <StateTemplateVariable objectReference="Metabolite_11"/>
      <StateTemplateVariable objectReference="Metabolite_2"/>
      <StateTemplateVariable objectReference="Metabolite_12"/>
      <StateTemplateVariable objectReference="Metabolite_7"/>
      <StateTemplateVariable objectReference="ModelValue_0"/>
      <StateTemplateVariable objectReference="ModelValue_2"/>
      <StateTemplateVariable objectReference="ModelValue_14"/>
      <StateTemplateVariable objectReference="ModelValue_19"/>
      <StateTemplateVariable objectReference="ModelValue_24"/>
      <StateTemplateVariable objectReference="ModelValue_26"/>
      <StateTemplateVariable objectReference="ModelValue_27"/>
      <StateTemplateVariable objectReference="ModelValue_29"/>
      <StateTemplateVariable objectReference="ModelValue_30"/>
      <StateTemplateVariable objectReference="ModelValue_33"/>
      <StateTemplateVariable objectReference="ModelValue_34"/>
      <StateTemplateVariable objectReference="ModelValue_35"/>
      <StateTemplateVariable objectReference="ModelValue_36"/>
      <StateTemplateVariable objectReference="ModelValue_37"/>
      <StateTemplateVariable objectReference="ModelValue_38"/>
      <StateTemplateVariable objectReference="ModelValue_39"/>
      <StateTemplateVariable objectReference="ModelValue_40"/>
      <StateTemplateVariable objectReference="ModelValue_41"/>
      <StateTemplateVariable objectReference="ModelValue_42"/>
      <StateTemplateVariable objectReference="Compartment_0"/>
      <StateTemplateVariable objectReference="Compartment_1"/>
      <StateTemplateVariable objectReference="Compartment_2"/>
      <StateTemplateVariable objectReference="Compartment_3"/>
      <StateTemplateVariable objectReference="Compartment_4"/>
      <StateTemplateVariable objectReference="ModelValue_1"/>
      <StateTemplateVariable objectReference="ModelValue_3"/>
      <StateTemplateVariable objectReference="ModelValue_4"/>
      <StateTemplateVariable objectReference="ModelValue_5"/>
      <StateTemplateVariable objectReference="ModelValue_6"/>
      <StateTemplateVariable objectReference="ModelValue_7"/>
      <StateTemplateVariable objectReference="ModelValue_8"/>
      <StateTemplateVariable objectReference="ModelValue_9"/>
      <StateTemplateVariable objectReference="ModelValue_10"/>
      <StateTemplateVariable objectReference="ModelValue_11"/>
      <StateTemplateVariable objectReference="ModelValue_12"/>
      <StateTemplateVariable objectReference="ModelValue_13"/>
      <StateTemplateVariable objectReference="ModelValue_15"/>
      <StateTemplateVariable objectReference="ModelValue_16"/>
      <StateTemplateVariable objectReference="ModelValue_17"/>
      <StateTemplateVariable objectReference="ModelValue_18"/>
      <StateTemplateVariable objectReference="ModelValue_20"/>
      <StateTemplateVariable objectReference="ModelValue_21"/>
      <StateTemplateVariable objectReference="ModelValue_22"/>
      <StateTemplateVariable objectReference="ModelValue_23"/>
      <StateTemplateVariable objectReference="ModelValue_25"/>
      <StateTemplateVariable objectReference="ModelValue_28"/>
      <StateTemplateVariable objectReference="ModelValue_31"/>
      <StateTemplateVariable objectReference="ModelValue_32"/>
    </StateTemplate>
    <InitialState type="initialState">
      0 3104476.1363546811 103185.68886580267 16954962.296366598 2559046.8275056784 803353590.32379985 28211439.949561324 6.1245673417139885 2002.5218738275496 18.292570907995579 0 113.37746235803867 9014.9187145920114 58.083971980044907 1550.2832587895257 0 5766935.4076508787 2559046.8275056784 1.4063390247424142e-08 5.4614995849999998e-06 7.6807200000000002e-14 0 0 0 0 113.37746235803867 3104476.1363546811 103185.68886580267 0 2559046.8275056784 803353590.32379985 0 0 1.4000000000000001e-12 1.5e-05 6.6699999999999997e-10 8.5700000000000004e-10 1.4999999999999999e-07 24 50 2 5.4614995849999998e-06 100 3.8795067000000002e-22 3.1746032000000002e-15 1.8831738929999999 6844.7008429999996 1e-13 2.5000000000000002e-06 2.3160847790000001e-06 43200 0 0 0 0 0 0 0 7.6807200000000002e-14 1 2.5000000000000002e-06 0 
    </InitialState>
  </Model>
  <ListOfTasks>
    <Task key="Task_17" name="Steady-State" type="steadyState" scheduled="false" updateModel="false">
      <Report reference="Report_11" target="" append="1" confirmOverwrite="1"/>
      <Problem>
        <Parameter name="JacobianRequested" type="bool" value="1"/>
        <Parameter name="StabilityAnalysisRequested" type="bool" value="1"/>
      </Problem>
      <Method name="Enhanced Newton" type="EnhancedNewton">
        <Parameter name="Resolution" type="unsignedFloat" value="9.9999999999999998e-13"/>
        <Parameter name="Derivation Factor" type="unsignedFloat" value="0.001"/>
        <Parameter name="Use Newton" type="bool" value="1"/>
        <Parameter name="Use Integration" type="bool" value="1"/>
        <Parameter name="Use Back Integration" type="bool" value="0"/>
        <Parameter name="Accept Negative Concentrations" type="bool" value="0"/>
        <Parameter name="Iteration Limit" type="unsignedInteger" value="50"/>
        <Parameter name="Maximum duration for forward integration" type="unsignedFloat" value="1000000000"/>
        <Parameter name="Maximum duration for backward integration" type="unsignedFloat" value="1000000"/>
        <Parameter name="Target Criterion" type="string" value="Distance and Rate"/>
      </Method>
    </Task>
    <Task key="Task_18" name="Time-Course" type="timeCourse" scheduled="false" updateModel="false">
      <Report reference="Report_11" target="" append="1" confirmOverwrite="1"/>
      <Problem>
        <Parameter name="AutomaticStepSize" type="bool" value="1"/>
        <Parameter name="StepNumber" type="unsignedInteger" value="1"/>
        <Parameter name="StepSize" type="float" value="20525000"/>
        <Parameter name="Duration" type="float" value="272000"/>
        <Parameter name="TimeSeriesRequested" type="bool" value="0"/>
        <Parameter name="OutputStartTime" type="float" value="0"/>
        <Parameter name="Output Event" type="bool" value="0"/>
        <Parameter name="Start in Steady State" type="bool" value="0"/>
        <Parameter name="Use Values" type="bool" value="0"/>
        <Parameter name="Values" type="string" value=""/>
      </Problem>
      <Method name="Deterministic (LSODA)" type="Deterministic(LSODA)">
        <Parameter name="Integrate Reduced Model" type="bool" value="0"/>
        <Parameter name="Relative Tolerance" type="unsignedFloat" value="1e-10"/>
        <Parameter name="Absolute Tolerance" type="unsignedFloat" value="9.9999999999999998e-13"/>
        <Parameter name="Max Internal Steps" type="unsignedInteger" value="1000000"/>
        <Parameter name="Max Internal Step Size" type="unsignedFloat" value="0"/>
      </Method>
    </Task>
    <Task key="Task_19" name="Scan" type="scan" scheduled="false" updateModel="false">
      <Report reference="Report_11" target="" append="1" confirmOverwrite="1"/>
      <Problem>
        <Parameter name="Subtask" type="unsignedInteger" value="1"/>
        <ParameterGroup name="ScanItems">
          <ParameterGroup name="ScanItem">
            <Parameter name="Number of steps" type="unsignedInteger" value="10"/>
            <Parameter name="Type" type="unsignedInteger" value="1"/>
            <Parameter name="Object" type="cn" value="CN=Root,Model=NoName,Vector=Values[dose-0],Reference=InitialValue"/>
            <Parameter name="Minimum" type="float" value="9.9999999999999995e-08"/>
            <Parameter name="Maximum" type="float" value="9.9999999999999995e-07"/>
            <Parameter name="log" type="bool" value="0"/>
            <Parameter name="Values" type="string" value="2.5e-6"/>
            <Parameter name="Use Values" type="bool" value="1"/>
          </ParameterGroup>
          <ParameterGroup name="ScanItem">
            <Parameter name="Number of steps" type="unsignedInteger" value="10"/>
            <Parameter name="Type" type="unsignedInteger" value="1"/>
            <Parameter name="Object" type="cn" value="CN=Root,Model=NoName,Vector=Values[dose-fe],Reference=InitialValue"/>
            <Parameter name="Minimum" type="float" value="6.2499999999999997e-09"/>
            <Parameter name="Maximum" type="float" value="2.4999999999999999e-08"/>
            <Parameter name="log" type="bool" value="0"/>
            <Parameter name="Values" type="string" value="2.5e-6"/>
            <Parameter name="Use Values" type="bool" value="1"/>
          </ParameterGroup>
          <ParameterGroup name="ScanItem">
            <Parameter name="Number of steps" type="unsignedInteger" value="50"/>
            <Parameter name="Type" type="unsignedInteger" value="1"/>
            <Parameter name="Object" type="cn" value="CN=Root,Model=NoName,Vector=Values[time_delay],Reference=InitialValue"/>
            <Parameter name="Minimum" type="float" value="0.10000000000000001"/>
            <Parameter name="Maximum" type="float" value="260000"/>
            <Parameter name="log" type="bool" value="1"/>
            <Parameter name="Values" type="string" value="43200"/>
            <Parameter name="Use Values" type="bool" value="1"/>
          </ParameterGroup>
          <ParameterGroup name="ScanItem">
            <Parameter name="Number of steps" type="unsignedInteger" value="10"/>
            <Parameter name="Type" type="unsignedInteger" value="1"/>
            <Parameter name="Object" type="cn" value="CN=Root,Model=NoName,Vector=Reactions[DMT1 endocytosis modified],ParameterGroup=Parameters,Parameter=kcat,Reference=Value"/>
            <Parameter name="Minimum" type="float" value="1"/>
            <Parameter name="Maximum" type="float" value="40"/>
            <Parameter name="log" type="bool" value="0"/>
            <Parameter name="Values" type="string" value=""/>
            <Parameter name="Use Values" type="bool" value="0"/>
          </ParameterGroup>
        </ParameterGroup>
        <Parameter name="Output in subtask" type="bool" value="1"/>
        <Parameter name="Adjust initial conditions" type="bool" value="0"/>
        <Parameter name="Continue on Error" type="bool" value="1"/>
      </Problem>
      <Method name="Scan Framework" type="ScanFramework">
      </Method>
    </Task>
    <Task key="Task_20" name="Elementary Flux Modes" type="fluxMode" scheduled="false" updateModel="false">
      <Report reference="Report_12" target="" append="1" confirmOverwrite="1"/>
      <Problem>
      </Problem>
      <Method name="EFM Algorithm" type="EFMAlgorithm">
      </Method>
    </Task>
    <Task key="Task_21" name="Optimization" type="optimization" scheduled="false" updateModel="false">
      <Report reference="Report_13" target="" append="1" confirmOverwrite="1"/>
      <Problem>
        <Parameter name="Subtask" type="cn" value="CN=Root,Vector=TaskList[Steady-State]"/>
        <ParameterText name="ObjectiveExpression" type="expression">
          
        </ParameterText>
        <Parameter name="Maximize" type="bool" value="0"/>
        <Parameter name="Randomize Start Values" type="bool" value="0"/>
        <Parameter name="Calculate Statistics" type="bool" value="1"/>
        <ParameterGroup name="OptimizationItemList">
        </ParameterGroup>
        <ParameterGroup name="OptimizationConstraintList">
        </ParameterGroup>
      </Problem>
      <Method name="Random Search" type="RandomSearch">
        <Parameter name="Log Verbosity" type="unsignedInteger" value="0"/>
        <Parameter name="Number of Iterations" type="unsignedInteger" value="100000"/>
        <Parameter name="Random Number Generator" type="unsignedInteger" value="1"/>
        <Parameter name="Seed" type="unsignedInteger" value="0"/>
      </Method>
    </Task>
    <Task key="Task_22" name="Parameter Estimation" type="parameterFitting" scheduled="false" updateModel="false">
      <Report reference="Report_21" target="" append="1" confirmOverwrite="1"/>
      <Problem>
        <Parameter name="Maximize" type="bool" value="0"/>
        <Parameter name="Randomize Start Values" type="bool" value="0"/>
        <Parameter name="Calculate Statistics" type="bool" value="1"/>
        <ParameterGroup name="OptimizationItemList">
        </ParameterGroup>
        <ParameterGroup name="OptimizationConstraintList">
        </ParameterGroup>
        <Parameter name="Steady-State" type="cn" value="CN=Root,Vector=TaskList[Steady-State]"/>
        <Parameter name="Time-Course" type="cn" value="CN=Root,Vector=TaskList[Time-Course]"/>
        <Parameter name="Create Parameter Sets" type="bool" value="0"/>
        <Parameter name="Use Time Sens" type="bool" value="0"/>
        <Parameter name="Time-Sens" type="cn" value=""/>
        <ParameterGroup name="Experiment Set">
        </ParameterGroup>
        <ParameterGroup name="Validation Set">
          <Parameter name="Weight" type="unsignedFloat" value="1"/>
          <Parameter name="Threshold" type="unsignedInteger" value="5"/>
        </ParameterGroup>
      </Problem>
      <Method name="Particle Swarm" type="ParticleSwarm">
        <Parameter name="Log Verbosity" type="unsignedInteger" value="0"/>
        <Parameter name="Iteration Limit" type="unsignedInteger" value="2000"/>
        <Parameter name="Swarm Size" type="unsignedInteger" value="50"/>
        <Parameter name="Std. Deviation" type="unsignedFloat" value="9.9999999999999995e-07"/>
        <Parameter name="Random Number Generator" type="unsignedInteger" value="1"/>
        <Parameter name="Seed" type="unsignedInteger" value="0"/>
        <Parameter name="Stop after # Stalled Iterations" type="unsignedInteger" value="0"/>
      </Method>
    </Task>
    <Task key="Task_23" name="Metabolic Control Analysis" type="metabolicControlAnalysis" scheduled="false" updateModel="false">
      <Report reference="Report_15" target="" append="1" confirmOverwrite="1"/>
      <Problem>
        <Parameter name="Steady-State" type="key" value="Task_17"/>
      </Problem>
      <Method name="MCA Method (Reder)" type="MCAMethod(Reder)">
        <Parameter name="Modulation Factor" type="unsignedFloat" value="1.0000000000000001e-09"/>
        <Parameter name="Use Reder" type="bool" value="1"/>
        <Parameter name="Use Smallbone" type="bool" value="1"/>
      </Method>
    </Task>
    <Task key="Task_24" name="Lyapunov Exponents" type="lyapunovExponents" scheduled="false" updateModel="false">
      <Report reference="Report_16" target="" append="1" confirmOverwrite="1"/>
      <Problem>
        <Parameter name="ExponentNumber" type="unsignedInteger" value="3"/>
        <Parameter name="DivergenceRequested" type="bool" value="1"/>
        <Parameter name="TransientTime" type="float" value="0"/>
      </Problem>
      <Method name="Wolf Method" type="WolfMethod">
        <Parameter name="Orthonormalization Interval" type="unsignedFloat" value="1"/>
        <Parameter name="Overall time" type="unsignedFloat" value="1000"/>
        <Parameter name="Relative Tolerance" type="unsignedFloat" value="9.9999999999999995e-07"/>
        <Parameter name="Absolute Tolerance" type="unsignedFloat" value="9.9999999999999998e-13"/>
        <Parameter name="Max Internal Steps" type="unsignedInteger" value="10000"/>
      </Method>
    </Task>
    <Task key="Task_25" name="Time Scale Separation Analysis" type="timeScaleSeparationAnalysis" scheduled="false" updateModel="false">
      <Report reference="Report_17" target="" append="1" confirmOverwrite="1"/>
      <Problem>
        <Parameter name="StepNumber" type="unsignedInteger" value="100"/>
        <Parameter name="StepSize" type="float" value="0.01"/>
        <Parameter name="Duration" type="float" value="1"/>
        <Parameter name="TimeSeriesRequested" type="bool" value="1"/>
        <Parameter name="OutputStartTime" type="float" value="0"/>
      </Problem>
      <Method name="ILDM (LSODA,Deuflhard)" type="TimeScaleSeparation(ILDM,Deuflhard)">
        <Parameter name="Deuflhard Tolerance" type="unsignedFloat" value="0.0001"/>
      </Method>
    </Task>
    <Task key="Task_26" name="Sensitivities" type="sensitivities" scheduled="false" updateModel="false">
      <Report reference="Report_18" target="" append="1" confirmOverwrite="1"/>
      <Problem>
        <Parameter name="SubtaskType" type="unsignedInteger" value="1"/>
        <ParameterGroup name="TargetFunctions">
          <Parameter name="SingleObject" type="cn" value=""/>
          <Parameter name="ObjectListType" type="unsignedInteger" value="7"/>
        </ParameterGroup>
        <ParameterGroup name="ListOfVariables">
          <ParameterGroup name="Variables">
            <Parameter name="SingleObject" type="cn" value=""/>
            <Parameter name="ObjectListType" type="unsignedInteger" value="41"/>
          </ParameterGroup>
          <ParameterGroup name="Variables">
            <Parameter name="SingleObject" type="cn" value=""/>
            <Parameter name="ObjectListType" type="unsignedInteger" value="0"/>
          </ParameterGroup>
        </ParameterGroup>
      </Problem>
      <Method name="Sensitivities Method" type="SensitivitiesMethod">
        <Parameter name="Delta factor" type="unsignedFloat" value="0.001"/>
        <Parameter name="Delta minimum" type="unsignedFloat" value="9.9999999999999998e-13"/>
      </Method>
    </Task>
    <Task key="Task_27" name="Moieties" type="moieties" scheduled="false" updateModel="false">
      <Report reference="Report_19" target="" append="1" confirmOverwrite="1"/>
      <Problem>
      </Problem>
      <Method name="Householder Reduction" type="Householder">
      </Method>
    </Task>
    <Task key="Task_28" name="Cross Section" type="crosssection" scheduled="false" updateModel="false">
      <Problem>
        <Parameter name="AutomaticStepSize" type="bool" value="0"/>
        <Parameter name="StepNumber" type="unsignedInteger" value="100"/>
        <Parameter name="StepSize" type="float" value="0.01"/>
        <Parameter name="Duration" type="float" value="1"/>
        <Parameter name="TimeSeriesRequested" type="bool" value="1"/>
        <Parameter name="OutputStartTime" type="float" value="0"/>
        <Parameter name="Output Event" type="bool" value="0"/>
        <Parameter name="Start in Steady State" type="bool" value="0"/>
        <Parameter name="Use Values" type="bool" value="0"/>
        <Parameter name="Values" type="string" value=""/>
        <Parameter name="LimitCrossings" type="bool" value="0"/>
        <Parameter name="NumCrossingsLimit" type="unsignedInteger" value="0"/>
        <Parameter name="LimitOutTime" type="bool" value="0"/>
        <Parameter name="LimitOutCrossings" type="bool" value="0"/>
        <Parameter name="PositiveDirection" type="bool" value="1"/>
        <Parameter name="NumOutCrossingsLimit" type="unsignedInteger" value="0"/>
        <Parameter name="LimitUntilConvergence" type="bool" value="0"/>
        <Parameter name="ConvergenceTolerance" type="float" value="0"/>
        <Parameter name="Threshold" type="float" value="0"/>
        <Parameter name="DelayOutputUntilConvergence" type="bool" value="0"/>
        <Parameter name="OutputConvergenceTolerance" type="float" value="0"/>
        <ParameterText name="TriggerExpression" type="expression">
          
        </ParameterText>
        <Parameter name="SingleVariable" type="cn" value=""/>
      </Problem>
      <Method name="Deterministic (LSODA)" type="Deterministic(LSODA)">
        <Parameter name="Integrate Reduced Model" type="bool" value="0"/>
        <Parameter name="Relative Tolerance" type="unsignedFloat" value="9.9999999999999995e-07"/>
        <Parameter name="Absolute Tolerance" type="unsignedFloat" value="9.9999999999999998e-13"/>
        <Parameter name="Max Internal Steps" type="unsignedInteger" value="100000"/>
        <Parameter name="Max Internal Step Size" type="unsignedFloat" value="0"/>
      </Method>
    </Task>
    <Task key="Task_29" name="Linear Noise Approximation" type="linearNoiseApproximation" scheduled="false" updateModel="false">
      <Report reference="Report_20" target="" append="1" confirmOverwrite="1"/>
      <Problem>
        <Parameter name="Steady-State" type="key" value="Task_17"/>
      </Problem>
      <Method name="Linear Noise Approximation" type="LinearNoiseApproximation">
      </Method>
    </Task>
    <Task key="Task_30" name="Time-Course Sensitivities" type="timeSensitivities" scheduled="false" updateModel="false">
      <Problem>
        <Parameter name="AutomaticStepSize" type="bool" value="0"/>
        <Parameter name="StepNumber" type="unsignedInteger" value="100"/>
        <Parameter name="StepSize" type="float" value="0.01"/>
        <Parameter name="Duration" type="float" value="1"/>
        <Parameter name="TimeSeriesRequested" type="bool" value="1"/>
        <Parameter name="OutputStartTime" type="float" value="0"/>
        <Parameter name="Output Event" type="bool" value="0"/>
        <Parameter name="Start in Steady State" type="bool" value="0"/>
        <Parameter name="Use Values" type="bool" value="0"/>
        <Parameter name="Values" type="string" value=""/>
        <ParameterGroup name="ListOfParameters">
        </ParameterGroup>
        <ParameterGroup name="ListOfTargets">
        </ParameterGroup>
      </Problem>
      <Method name="LSODA Sensitivities" type="Sensitivities(LSODA)">
        <Parameter name="Integrate Reduced Model" type="bool" value="0"/>
        <Parameter name="Relative Tolerance" type="unsignedFloat" value="9.9999999999999995e-07"/>
        <Parameter name="Absolute Tolerance" type="unsignedFloat" value="9.9999999999999998e-13"/>
        <Parameter name="Max Internal Steps" type="unsignedInteger" value="10000"/>
        <Parameter name="Max Internal Step Size" type="unsignedFloat" value="0"/>
      </Method>
    </Task>
  </ListOfTasks>
  <ListOfReports>
    <Report key="Report_11" name="Steady-State" taskType="steadyState" separator="&#x09;" precision="6">
      <Comment>
        Automatically generated report.
      </Comment>
      <Footer>
        <Object cn="CN=Root,Vector=TaskList[Steady-State]"/>
      </Footer>
    </Report>
    <Report key="Report_12" name="Elementary Flux Modes" taskType="fluxMode" separator="&#x09;" precision="6">
      <Comment>
        Automatically generated report.
      </Comment>
      <Footer>
        <Object cn="CN=Root,Vector=TaskList[Elementary Flux Modes],Object=Result"/>
      </Footer>
    </Report>
    <Report key="Report_13" name="Optimization" taskType="optimization" separator="&#x09;" precision="6">
      <Comment>
        Automatically generated report.
      </Comment>
      <Header>
        <Object cn="CN=Root,Vector=TaskList[Optimization],Object=Description"/>
        <Object cn="String=\[Function Evaluations\]"/>
        <Object cn="Separator=&#x09;"/>
        <Object cn="String=\[Best Value\]"/>
        <Object cn="Separator=&#x09;"/>
        <Object cn="String=\[Best Parameters\]"/>
      </Header>
      <Body>
        <Object cn="CN=Root,Vector=TaskList[Optimization],Problem=Optimization,Reference=Function Evaluations"/>
        <Object cn="Separator=&#x09;"/>
        <Object cn="CN=Root,Vector=TaskList[Optimization],Problem=Optimization,Reference=Best Value"/>
        <Object cn="Separator=&#x09;"/>
        <Object cn="CN=Root,Vector=TaskList[Optimization],Problem=Optimization,Reference=Best Parameters"/>
      </Body>
      <Footer>
        <Object cn="String=&#x0a;"/>
        <Object cn="CN=Root,Vector=TaskList[Optimization],Object=Result"/>
      </Footer>
    </Report>
    <Report key="Report_14" name="Parameter Estimation" taskType="parameterFitting" separator="&#x09;" precision="6">
      <Comment>
        Automatically generated report.
      </Comment>
      <Header>
        <Object cn="CN=Root,Vector=TaskList[Parameter Estimation],Object=Description"/>
        <Object cn="String=\[Function Evaluations\]"/>
        <Object cn="Separator=&#x09;"/>
        <Object cn="String=\[Best Value\]"/>
        <Object cn="Separator=&#x09;"/>
        <Object cn="String=\[Best Parameters\]"/>
      </Header>
      <Body>
        <Object cn="CN=Root,Vector=TaskList[Parameter Estimation],Problem=Parameter Estimation,Reference=Function Evaluations"/>
        <Object cn="Separator=&#x09;"/>
        <Object cn="CN=Root,Vector=TaskList[Parameter Estimation],Problem=Parameter Estimation,Reference=Best Value"/>
        <Object cn="Separator=&#x09;"/>
        <Object cn="CN=Root,Vector=TaskList[Parameter Estimation],Problem=Parameter Estimation,Reference=Best Parameters"/>
      </Body>
      <Footer>
        <Object cn="String=&#x0a;"/>
        <Object cn="CN=Root,Vector=TaskList[Parameter Estimation],Object=Result"/>
      </Footer>
    </Report>
    <Report key="Report_15" name="Metabolic Control Analysis" taskType="metabolicControlAnalysis" separator="&#x09;" precision="6">
      <Comment>
        Automatically generated report.
      </Comment>
      <Header>
        <Object cn="CN=Root,Vector=TaskList[Metabolic Control Analysis],Object=Description"/>
      </Header>
      <Footer>
        <Object cn="String=&#x0a;"/>
        <Object cn="CN=Root,Vector=TaskList[Metabolic Control Analysis],Object=Result"/>
      </Footer>
    </Report>
    <Report key="Report_16" name="Lyapunov Exponents" taskType="lyapunovExponents" separator="&#x09;" precision="6">
      <Comment>
        Automatically generated report.
      </Comment>
      <Header>
        <Object cn="CN=Root,Vector=TaskList[Lyapunov Exponents],Object=Description"/>
      </Header>
      <Footer>
        <Object cn="String=&#x0a;"/>
        <Object cn="CN=Root,Vector=TaskList[Lyapunov Exponents],Object=Result"/>
      </Footer>
    </Report>
    <Report key="Report_17" name="Time Scale Separation Analysis" taskType="timeScaleSeparationAnalysis" separator="&#x09;" precision="6">
      <Comment>
        Automatically generated report.
      </Comment>
      <Header>
        <Object cn="CN=Root,Vector=TaskList[Time Scale Separation Analysis],Object=Description"/>
      </Header>
      <Footer>
        <Object cn="String=&#x0a;"/>
        <Object cn="CN=Root,Vector=TaskList[Time Scale Separation Analysis],Object=Result"/>
      </Footer>
    </Report>
    <Report key="Report_18" name="Sensitivities" taskType="sensitivities" separator="&#x09;" precision="6">
      <Comment>
        Automatically generated report.
      </Comment>
      <Header>
        <Object cn="CN=Root,Vector=TaskList[Sensitivities],Object=Description"/>
      </Header>
      <Footer>
        <Object cn="String=&#x0a;"/>
        <Object cn="CN=Root,Vector=TaskList[Sensitivities],Object=Result"/>
      </Footer>
    </Report>
    <Report key="Report_19" name="Moieties" taskType="moieties" separator="&#x09;" precision="6">
      <Comment>
        Automatically generated report.
      </Comment>
      <Header>
        <Object cn="CN=Root,Vector=TaskList[Moieties],Object=Description"/>
      </Header>
      <Footer>
        <Object cn="String=&#x0a;"/>
        <Object cn="CN=Root,Vector=TaskList[Moieties],Object=Result"/>
      </Footer>
    </Report>
    <Report key="Report_20" name="Linear Noise Approximation" taskType="linearNoiseApproximation" separator="&#x09;" precision="6">
      <Comment>
        Automatically generated report.
      </Comment>
      <Header>
        <Object cn="CN=Root,Vector=TaskList[Linear Noise Approximation],Object=Description"/>
      </Header>
      <Footer>
        <Object cn="String=&#x0a;"/>
        <Object cn="CN=Root,Vector=TaskList[Linear Noise Approximation],Object=Result"/>
      </Footer>
    </Report>
    <Report key="Report_21" name="Create New" taskType="unset" separator="&#x09;" precision="6">
      <Comment>
        A table with nothing in it.
      </Comment>
      <Table printTitle="1">
        <Object cn="CN=Root,Model=NoName,Reference=Time"/>
      </Table>
    </Report>
    <Report key="Report_22" name="Time-Course" taskType="timeCourse" separator="&#x09;" precision="6">
      <Comment>
        Automatically generated report.
      </Comment>
      <Header>
        <Object cn="CN=Root,Vector=TaskList[Time-Course],Object=Description"/>
      </Header>
      <Footer>
        <Object cn="CN=Root,Vector=TaskList[Time-Course],Object=Result"/>
      </Footer>
    </Report>
  </ListOfReports>
  <ListOfPlots>
    <PlotSpecification name="Concentrations" type="Plot2D" active="0" taskTypes="">
      <Parameter name="log X" type="bool" value="0"/>
      <Parameter name="log Y" type="bool" value="0"/>
      <ListOfPlotItems>
        <PlotItem name="[FT-cage]" type="Curve2D">
          <Parameter name="Line type" type="unsignedInteger" value="0"/>
          <Parameter name="Line subtype" type="unsignedInteger" value="0"/>
          <Parameter name="Line width" type="unsignedFloat" value="1"/>
          <Parameter name="Symbol subtype" type="unsignedInteger" value="0"/>
          <Parameter name="Color" type="string" value="auto"/>
          <Parameter name="Recording Activity" type="string" value="during"/>
          <ListOfChannels>
            <ChannelSpec cn="CN=Root,Model=NoName,Reference=Time"/>
            <ChannelSpec cn="CN=Root,Model=NoName,Vector=Compartments[cell],Vector=Metabolites[FT-cage],Reference=Concentration"/>
          </ListOfChannels>
        </PlotItem>
        <PlotItem name="[core]" type="Curve2D">
          <Parameter name="Line type" type="unsignedInteger" value="0"/>
          <Parameter name="Line subtype" type="unsignedInteger" value="0"/>
          <Parameter name="Line width" type="unsignedFloat" value="1"/>
          <Parameter name="Symbol subtype" type="unsignedInteger" value="0"/>
          <Parameter name="Color" type="string" value="auto"/>
          <Parameter name="Recording Activity" type="string" value="during"/>
          <ListOfChannels>
            <ChannelSpec cn="CN=Root,Model=NoName,Reference=Time"/>
            <ChannelSpec cn="CN=Root,Model=NoName,Vector=Compartments[cell],Vector=Metabolites[core],Reference=Concentration"/>
          </ListOfChannels>
        </PlotItem>
        <PlotItem name="[DFP]" type="Curve2D">
          <Parameter name="Line type" type="unsignedInteger" value="0"/>
          <Parameter name="Line subtype" type="unsignedInteger" value="0"/>
          <Parameter name="Line width" type="unsignedFloat" value="1"/>
          <Parameter name="Symbol subtype" type="unsignedInteger" value="0"/>
          <Parameter name="Color" type="string" value="auto"/>
          <Parameter name="Recording Activity" type="string" value="during"/>
          <ListOfChannels>
            <ChannelSpec cn="CN=Root,Model=NoName,Reference=Time"/>
            <ChannelSpec cn="CN=Root,Model=NoName,Vector=Compartments[cell],Vector=Metabolites[DFP],Reference=Concentration"/>
          </ListOfChannels>
        </PlotItem>
        <PlotItem name="[LIP]" type="Curve2D">
          <Parameter name="Line type" type="unsignedInteger" value="0"/>
          <Parameter name="Line subtype" type="unsignedInteger" value="0"/>
          <Parameter name="Line width" type="unsignedFloat" value="1"/>
          <Parameter name="Symbol subtype" type="unsignedInteger" value="0"/>
          <Parameter name="Color" type="string" value="auto"/>
          <Parameter name="Recording Activity" type="string" value="during"/>
          <ListOfChannels>
            <ChannelSpec cn="CN=Root,Model=NoName,Reference=Time"/>
            <ChannelSpec cn="CN=Root,Model=NoName,Vector=Compartments[cell],Vector=Metabolites[LIP],Reference=Concentration"/>
          </ListOfChannels>
        </PlotItem>
        <PlotItem name="[DMT1]" type="Curve2D">
          <Parameter name="Line type" type="unsignedInteger" value="0"/>
          <Parameter name="Line subtype" type="unsignedInteger" value="0"/>
          <Parameter name="Line width" type="unsignedFloat" value="1"/>
          <Parameter name="Symbol subtype" type="unsignedInteger" value="0"/>
          <Parameter name="Color" type="string" value="auto"/>
          <Parameter name="Recording Activity" type="string" value="during"/>
          <ListOfChannels>
            <ChannelSpec cn="CN=Root,Model=NoName,Reference=Time"/>
            <ChannelSpec cn="CN=Root,Model=NoName,Vector=Compartments[apical_mem],Vector=Metabolites[DMT1],Reference=Concentration"/>
          </ListOfChannels>
        </PlotItem>
        <PlotItem name="[DMT1_i]" type="Curve2D">
          <Parameter name="Line type" type="unsignedInteger" value="0"/>
          <Parameter name="Line subtype" type="unsignedInteger" value="0"/>
          <Parameter name="Line width" type="unsignedFloat" value="1"/>
          <Parameter name="Symbol subtype" type="unsignedInteger" value="0"/>
          <Parameter name="Color" type="string" value="auto"/>
          <Parameter name="Recording Activity" type="string" value="during"/>
          <ListOfChannels>
            <ChannelSpec cn="CN=Root,Model=NoName,Reference=Time"/>
            <ChannelSpec cn="CN=Root,Model=NoName,Vector=Compartments[apical_mem],Vector=Metabolites[DMT1_i],Reference=Concentration"/>
          </ListOfChannels>
        </PlotItem>
        <PlotItem name="[Fe_lower]" type="Curve2D">
          <Parameter name="Line type" type="unsignedInteger" value="0"/>
          <Parameter name="Line subtype" type="unsignedInteger" value="0"/>
          <Parameter name="Line width" type="unsignedFloat" value="1"/>
          <Parameter name="Symbol subtype" type="unsignedInteger" value="0"/>
          <Parameter name="Color" type="string" value="auto"/>
          <Parameter name="Recording Activity" type="string" value="during"/>
          <ListOfChannels>
            <ChannelSpec cn="CN=Root,Model=NoName,Reference=Time"/>
            <ChannelSpec cn="CN=Root,Model=NoName,Vector=Compartments[lower],Vector=Metabolites[Fe_lower],Reference=Concentration"/>
          </ListOfChannels>
        </PlotItem>
        <PlotItem name="[IRPs_a]" type="Curve2D">
          <Parameter name="Line type" type="unsignedInteger" value="0"/>
          <Parameter name="Line subtype" type="unsignedInteger" value="0"/>
          <Parameter name="Line width" type="unsignedFloat" value="1"/>
          <Parameter name="Symbol subtype" type="unsignedInteger" value="0"/>
          <Parameter name="Color" type="string" value="auto"/>
          <Parameter name="Recording Activity" type="string" value="during"/>
          <ListOfChannels>
            <ChannelSpec cn="CN=Root,Model=NoName,Reference=Time"/>
            <ChannelSpec cn="CN=Root,Model=NoName,Vector=Compartments[cell],Vector=Metabolites[IRPs_a],Reference=Concentration"/>
          </ListOfChannels>
        </PlotItem>
        <PlotItem name="[FPN]" type="Curve2D">
          <Parameter name="Line type" type="unsignedInteger" value="0"/>
          <Parameter name="Line subtype" type="unsignedInteger" value="0"/>
          <Parameter name="Line width" type="unsignedFloat" value="1"/>
          <Parameter name="Symbol subtype" type="unsignedInteger" value="0"/>
          <Parameter name="Color" type="string" value="auto"/>
          <Parameter name="Recording Activity" type="string" value="during"/>
          <ListOfChannels>
            <ChannelSpec cn="CN=Root,Model=NoName,Reference=Time"/>
            <ChannelSpec cn="CN=Root,Model=NoName,Vector=Compartments[BLM],Vector=Metabolites[FPN],Reference=Concentration"/>
          </ListOfChannels>
        </PlotItem>
        <PlotItem name="[IRPs_i]" type="Curve2D">
          <Parameter name="Line type" type="unsignedInteger" value="0"/>
          <Parameter name="Line subtype" type="unsignedInteger" value="0"/>
          <Parameter name="Line width" type="unsignedFloat" value="1"/>
          <Parameter name="Symbol subtype" type="unsignedInteger" value="0"/>
          <Parameter name="Color" type="string" value="auto"/>
          <Parameter name="Recording Activity" type="string" value="during"/>
          <ListOfChannels>
            <ChannelSpec cn="CN=Root,Model=NoName,Reference=Time"/>
            <ChannelSpec cn="CN=Root,Model=NoName,Vector=Compartments[cell],Vector=Metabolites[IRPs_i],Reference=Concentration"/>
          </ListOfChannels>
        </PlotItem>
        <PlotItem name="[Fe_upper]" type="Curve2D">
          <Parameter name="Line type" type="unsignedInteger" value="0"/>
          <Parameter name="Line subtype" type="unsignedInteger" value="0"/>
          <Parameter name="Line width" type="unsignedFloat" value="1"/>
          <Parameter name="Symbol subtype" type="unsignedInteger" value="0"/>
          <Parameter name="Color" type="string" value="auto"/>
          <Parameter name="Recording Activity" type="string" value="during"/>
          <ListOfChannels>
            <ChannelSpec cn="CN=Root,Model=NoName,Reference=Time"/>
            <ChannelSpec cn="CN=Root,Model=NoName,Vector=Compartments[upper],Vector=Metabolites[Fe_upper],Reference=Concentration"/>
          </ListOfChannels>
        </PlotItem>
        <PlotItem name="[body_fe]" type="Curve2D">
          <Parameter name="Line type" type="unsignedInteger" value="0"/>
          <Parameter name="Line subtype" type="unsignedInteger" value="0"/>
          <Parameter name="Line width" type="unsignedFloat" value="1"/>
          <Parameter name="Symbol subtype" type="unsignedInteger" value="0"/>
          <Parameter name="Color" type="string" value="auto"/>
          <Parameter name="Recording Activity" type="string" value="during"/>
          <ListOfChannels>
            <ChannelSpec cn="CN=Root,Model=NoName,Reference=Time"/>
            <ChannelSpec cn="CN=Root,Model=NoName,Vector=Compartments[lower],Vector=Metabolites[body_fe],Reference=Concentration"/>
          </ListOfChannels>
        </PlotItem>
        <PlotItem name="[FPN_a]" type="Curve2D">
          <Parameter name="Line type" type="unsignedInteger" value="0"/>
          <Parameter name="Line subtype" type="unsignedInteger" value="0"/>
          <Parameter name="Line width" type="unsignedFloat" value="1"/>
          <Parameter name="Symbol subtype" type="unsignedInteger" value="0"/>
          <Parameter name="Color" type="string" value="auto"/>
          <Parameter name="Recording Activity" type="string" value="during"/>
          <ListOfChannels>
            <ChannelSpec cn="CN=Root,Model=NoName,Reference=Time"/>
            <ChannelSpec cn="CN=Root,Model=NoName,Vector=Compartments[BLM],Vector=Metabolites[FPN_a],Reference=Concentration"/>
          </ListOfChannels>
        </PlotItem>
      </ListOfPlotItems>
    </PlotSpecification>
    <PlotSpecification name="Fe particles" type="Plot2D" active="1" taskTypes="">
      <Parameter name="log X" type="bool" value="0"/>
      <Parameter name="log Y" type="bool" value="0"/>
      <ListOfPlotItems>
        <PlotItem name="DFP" type="Curve2D">
          <Parameter name="Line type" type="unsignedInteger" value="0"/>
          <Parameter name="Line subtype" type="unsignedInteger" value="0"/>
          <Parameter name="Line width" type="unsignedFloat" value="1"/>
          <Parameter name="Symbol subtype" type="unsignedInteger" value="0"/>
          <Parameter name="Color" type="string" value="auto"/>
          <Parameter name="Recording Activity" type="string" value="during"/>
          <ListOfChannels>
            <ChannelSpec cn="CN=Root,Model=NoName,Reference=Time"/>
            <ChannelSpec cn="CN=Root,Model=NoName,Vector=Compartments[cell],Vector=Metabolites[DFP],Reference=ParticleNumber"/>
          </ListOfChannels>
        </PlotItem>
        <PlotItem name="Fe_lower" type="Curve2D">
          <Parameter name="Line type" type="unsignedInteger" value="0"/>
          <Parameter name="Line subtype" type="unsignedInteger" value="0"/>
          <Parameter name="Line width" type="unsignedFloat" value="1"/>
          <Parameter name="Symbol subtype" type="unsignedInteger" value="0"/>
          <Parameter name="Color" type="string" value="auto"/>
          <Parameter name="Recording Activity" type="string" value="during"/>
          <ListOfChannels>
            <ChannelSpec cn="CN=Root,Model=NoName,Reference=Time"/>
            <ChannelSpec cn="CN=Root,Model=NoName,Vector=Compartments[lower],Vector=Metabolites[Fe_lower],Reference=ParticleNumber"/>
          </ListOfChannels>
        </PlotItem>
        <PlotItem name="Fe_upper" type="Curve2D">
          <Parameter name="Line type" type="unsignedInteger" value="0"/>
          <Parameter name="Line subtype" type="unsignedInteger" value="0"/>
          <Parameter name="Line width" type="unsignedFloat" value="1"/>
          <Parameter name="Symbol subtype" type="unsignedInteger" value="0"/>
          <Parameter name="Color" type="string" value="auto"/>
          <Parameter name="Recording Activity" type="string" value="during"/>
          <ListOfChannels>
            <ChannelSpec cn="CN=Root,Model=NoName,Reference=Time"/>
            <ChannelSpec cn="CN=Root,Model=NoName,Vector=Compartments[upper],Vector=Metabolites[Fe_upper],Reference=ParticleNumber"/>
          </ListOfChannels>
        </PlotItem>
        <PlotItem name="LIP" type="Curve2D">
          <Parameter name="Line type" type="unsignedInteger" value="0"/>
          <Parameter name="Line subtype" type="unsignedInteger" value="0"/>
          <Parameter name="Line width" type="unsignedFloat" value="1"/>
          <Parameter name="Symbol subtype" type="unsignedInteger" value="0"/>
          <Parameter name="Color" type="string" value="auto"/>
          <Parameter name="Recording Activity" type="string" value="during"/>
          <ListOfChannels>
            <ChannelSpec cn="CN=Root,Model=NoName,Reference=Time"/>
            <ChannelSpec cn="CN=Root,Model=NoName,Vector=Compartments[cell],Vector=Metabolites[LIP],Reference=ParticleNumber"/>
          </ListOfChannels>
        </PlotItem>
        <PlotItem name="body_fe" type="Curve2D">
          <Parameter name="Line type" type="unsignedInteger" value="0"/>
          <Parameter name="Line subtype" type="unsignedInteger" value="0"/>
          <Parameter name="Line width" type="unsignedFloat" value="1"/>
          <Parameter name="Symbol subtype" type="unsignedInteger" value="0"/>
          <Parameter name="Color" type="string" value="auto"/>
          <Parameter name="Recording Activity" type="string" value="during"/>
          <ListOfChannels>
            <ChannelSpec cn="CN=Root,Model=NoName,Reference=Time"/>
            <ChannelSpec cn="CN=Root,Model=NoName,Vector=Compartments[lower],Vector=Metabolites[body_fe],Reference=ParticleNumber"/>
          </ListOfChannels>
        </PlotItem>
        <PlotItem name="core" type="Curve2D">
          <Parameter name="Line type" type="unsignedInteger" value="0"/>
          <Parameter name="Line subtype" type="unsignedInteger" value="0"/>
          <Parameter name="Line width" type="unsignedFloat" value="1"/>
          <Parameter name="Symbol subtype" type="unsignedInteger" value="0"/>
          <Parameter name="Color" type="string" value="auto"/>
          <Parameter name="Recording Activity" type="string" value="during"/>
          <ListOfChannels>
            <ChannelSpec cn="CN=Root,Model=NoName,Reference=Time"/>
            <ChannelSpec cn="CN=Root,Model=NoName,Vector=Compartments[cell],Vector=Metabolites[core],Reference=ParticleNumber"/>
          </ListOfChannels>
        </PlotItem>
        <PlotItem name="30min_transfer" type="Curve2D">
          <Parameter name="Line type" type="unsignedInteger" value="0"/>
          <Parameter name="Line subtype" type="unsignedInteger" value="0"/>
          <Parameter name="Line width" type="unsignedFloat" value="1"/>
          <Parameter name="Symbol subtype" type="unsignedInteger" value="0"/>
          <Parameter name="Color" type="string" value="auto"/>
          <Parameter name="Recording Activity" type="string" value="during"/>
          <ListOfChannels>
            <ChannelSpec cn="CN=Root,Model=NoName,Reference=Time"/>
            <ChannelSpec cn="CN=Root,Model=NoName,Vector=Values[30min_transfer],Reference=Value"/>
          </ListOfChannels>
        </PlotItem>
        <PlotItem name="30min_uptake" type="Curve2D">
          <Parameter name="Line type" type="unsignedInteger" value="0"/>
          <Parameter name="Line subtype" type="unsignedInteger" value="0"/>
          <Parameter name="Line width" type="unsignedFloat" value="1"/>
          <Parameter name="Symbol subtype" type="unsignedInteger" value="0"/>
          <Parameter name="Color" type="string" value="auto"/>
          <Parameter name="Recording Activity" type="string" value="during"/>
          <ListOfChannels>
            <ChannelSpec cn="CN=Root,Model=NoName,Reference=Time"/>
            <ChannelSpec cn="CN=Root,Model=NoName,Vector=Values[30min_uptake],Reference=Value"/>
          </ListOfChannels>
        </PlotItem>
        <PlotItem name="iron_t0-transfer" type="Curve2D">
          <Parameter name="Line type" type="unsignedInteger" value="0"/>
          <Parameter name="Line subtype" type="unsignedInteger" value="0"/>
          <Parameter name="Line width" type="unsignedFloat" value="1"/>
          <Parameter name="Symbol subtype" type="unsignedInteger" value="0"/>
          <Parameter name="Color" type="string" value="auto"/>
          <Parameter name="Recording Activity" type="string" value="during"/>
          <ListOfChannels>
            <ChannelSpec cn="CN=Root,Model=NoName,Reference=Time"/>
            <ChannelSpec cn="CN=Root,Model=NoName,Vector=Values[iron_t0-transfer],Reference=Value"/>
          </ListOfChannels>
        </PlotItem>
        <PlotItem name="iron_t0-uptake" type="Curve2D">
          <Parameter name="Line type" type="unsignedInteger" value="0"/>
          <Parameter name="Line subtype" type="unsignedInteger" value="0"/>
          <Parameter name="Line width" type="unsignedFloat" value="1"/>
          <Parameter name="Symbol subtype" type="unsignedInteger" value="0"/>
          <Parameter name="Color" type="string" value="auto"/>
          <Parameter name="Recording Activity" type="string" value="during"/>
          <ListOfChannels>
            <ChannelSpec cn="CN=Root,Model=NoName,Reference=Time"/>
            <ChannelSpec cn="CN=Root,Model=NoName,Vector=Values[iron_t0-uptake],Reference=Value"/>
          </ListOfChannels>
        </PlotItem>
        <PlotItem name="transfer" type="Curve2D">
          <Parameter name="Line type" type="unsignedInteger" value="0"/>
          <Parameter name="Line subtype" type="unsignedInteger" value="0"/>
          <Parameter name="Line width" type="unsignedFloat" value="1"/>
          <Parameter name="Symbol subtype" type="unsignedInteger" value="0"/>
          <Parameter name="Color" type="string" value="auto"/>
          <Parameter name="Recording Activity" type="string" value="during"/>
          <ListOfChannels>
            <ChannelSpec cn="CN=Root,Model=NoName,Reference=Time"/>
            <ChannelSpec cn="CN=Root,Model=NoName,Vector=Values[transfer],Reference=Value"/>
          </ListOfChannels>
        </PlotItem>
        <PlotItem name="transfer_at_time_test_dose" type="Curve2D">
          <Parameter name="Line type" type="unsignedInteger" value="0"/>
          <Parameter name="Line subtype" type="unsignedInteger" value="0"/>
          <Parameter name="Line width" type="unsignedFloat" value="1"/>
          <Parameter name="Symbol subtype" type="unsignedInteger" value="0"/>
          <Parameter name="Color" type="string" value="auto"/>
          <Parameter name="Recording Activity" type="string" value="during"/>
          <ListOfChannels>
            <ChannelSpec cn="CN=Root,Model=NoName,Reference=Time"/>
            <ChannelSpec cn="CN=Root,Model=NoName,Vector=Values[transfer_at_time_test_dose],Reference=Value"/>
          </ListOfChannels>
        </PlotItem>
        <PlotItem name="uptake" type="Curve2D">
          <Parameter name="Line type" type="unsignedInteger" value="0"/>
          <Parameter name="Line subtype" type="unsignedInteger" value="0"/>
          <Parameter name="Line width" type="unsignedFloat" value="1"/>
          <Parameter name="Symbol subtype" type="unsignedInteger" value="0"/>
          <Parameter name="Color" type="string" value="auto"/>
          <Parameter name="Recording Activity" type="string" value="during"/>
          <ListOfChannels>
            <ChannelSpec cn="CN=Root,Model=NoName,Reference=Time"/>
            <ChannelSpec cn="CN=Root,Model=NoName,Vector=Values[uptake],Reference=Value"/>
          </ListOfChannels>
        </PlotItem>
        <PlotItem name="uptake_at_time_test_dose" type="Curve2D">
          <Parameter name="Line type" type="unsignedInteger" value="0"/>
          <Parameter name="Line subtype" type="unsignedInteger" value="0"/>
          <Parameter name="Line width" type="unsignedFloat" value="1"/>
          <Parameter name="Symbol subtype" type="unsignedInteger" value="0"/>
          <Parameter name="Color" type="string" value="auto"/>
          <Parameter name="Recording Activity" type="string" value="during"/>
          <ListOfChannels>
            <ChannelSpec cn="CN=Root,Model=NoName,Reference=Time"/>
            <ChannelSpec cn="CN=Root,Model=NoName,Vector=Values[uptake_at_time_test_dose],Reference=Value"/>
          </ListOfChannels>
        </PlotItem>
        <PlotItem name="transfer_dif" type="Curve2D">
          <Parameter name="Line type" type="unsignedInteger" value="0"/>
          <Parameter name="Line subtype" type="unsignedInteger" value="0"/>
          <Parameter name="Line width" type="unsignedFloat" value="1"/>
          <Parameter name="Symbol subtype" type="unsignedInteger" value="0"/>
          <Parameter name="Color" type="string" value="auto"/>
          <Parameter name="Recording Activity" type="string" value="during"/>
          <ListOfChannels>
            <ChannelSpec cn="CN=Root,Model=NoName,Reference=Time"/>
            <ChannelSpec cn="CN=Root,Model=NoName,Vector=Values[transfer_dif],Reference=Value"/>
          </ListOfChannels>
        </PlotItem>
        <PlotItem name="uptake_dif" type="Curve2D">
          <Parameter name="Line type" type="unsignedInteger" value="0"/>
          <Parameter name="Line subtype" type="unsignedInteger" value="0"/>
          <Parameter name="Line width" type="unsignedFloat" value="1"/>
          <Parameter name="Symbol subtype" type="unsignedInteger" value="0"/>
          <Parameter name="Color" type="string" value="auto"/>
          <Parameter name="Recording Activity" type="string" value="during"/>
          <ListOfChannels>
            <ChannelSpec cn="CN=Root,Model=NoName,Reference=Time"/>
            <ChannelSpec cn="CN=Root,Model=NoName,Vector=Values[uptake_dif],Reference=Value"/>
          </ListOfChannels>
        </PlotItem>
      </ListOfPlotItems>
    </PlotSpecification>
    <PlotSpecification name="transfer-v-timedelay" type="Plot2D" active="0" taskTypes="">
      <Parameter name="log X" type="bool" value="0"/>
      <Parameter name="log Y" type="bool" value="0"/>
      <ListOfPlotItems>
        <PlotItem name="Values[30min_transfer]|Values[time_delay]" type="Curve2D">
          <Parameter name="Line type" type="unsignedInteger" value="0"/>
          <Parameter name="Line subtype" type="unsignedInteger" value="0"/>
          <Parameter name="Line width" type="unsignedFloat" value="1"/>
          <Parameter name="Symbol subtype" type="unsignedInteger" value="0"/>
          <Parameter name="Color" type="string" value="auto"/>
          <Parameter name="Recording Activity" type="string" value="during"/>
          <ListOfChannels>
            <ChannelSpec cn="CN=Root,Model=NoName,Vector=Values[time_delay],Reference=Value"/>
            <ChannelSpec cn="CN=Root,Model=NoName,Vector=Values[30min_transfer],Reference=Value"/>
          </ListOfChannels>
        </PlotItem>
      </ListOfPlotItems>
    </PlotSpecification>
    <PlotSpecification name="uptake-v-timedelay" type="Plot2D" active="0" taskTypes="">
      <Parameter name="log X" type="bool" value="0"/>
      <Parameter name="log Y" type="bool" value="0"/>
      <ListOfPlotItems>
        <PlotItem name="Values[30min_uptake]|Values[time_delay]" type="Curve2D">
          <Parameter name="Line type" type="unsignedInteger" value="0"/>
          <Parameter name="Line subtype" type="unsignedInteger" value="0"/>
          <Parameter name="Line width" type="unsignedFloat" value="1"/>
          <Parameter name="Symbol subtype" type="unsignedInteger" value="0"/>
          <Parameter name="Color" type="string" value="auto"/>
          <Parameter name="Recording Activity" type="string" value="during"/>
          <ListOfChannels>
            <ChannelSpec cn="CN=Root,Model=NoName,Vector=Values[time_delay],Reference=Value"/>
            <ChannelSpec cn="CN=Root,Model=NoName,Vector=Values[30min_uptake],Reference=Value"/>
          </ListOfChannels>
        </PlotItem>
      </ListOfPlotItems>
    </PlotSpecification>
    <PlotSpecification name="rates" type="Plot2D" active="0" taskTypes="">
      <Parameter name="log X" type="bool" value="0"/>
      <Parameter name="log Y" type="bool" value="0"/>
      <ListOfPlotItems>
        <PlotItem name="(FPN iron transport).Flux|Time" type="Curve2D">
          <Parameter name="Line type" type="unsignedInteger" value="0"/>
          <Parameter name="Line subtype" type="unsignedInteger" value="0"/>
          <Parameter name="Line width" type="unsignedFloat" value="1"/>
          <Parameter name="Symbol subtype" type="unsignedInteger" value="0"/>
          <Parameter name="Color" type="string" value="auto"/>
          <Parameter name="Recording Activity" type="string" value="during"/>
          <ListOfChannels>
            <ChannelSpec cn="CN=Root,Model=NoName,Reference=Time"/>
            <ChannelSpec cn="CN=Root,Model=NoName,Vector=Reactions[FPN iron transport],Reference=Flux"/>
          </ListOfChannels>
        </PlotItem>
        <PlotItem name="(FPN-activation).Flux|Time" type="Curve2D">
          <Parameter name="Line type" type="unsignedInteger" value="0"/>
          <Parameter name="Line subtype" type="unsignedInteger" value="0"/>
          <Parameter name="Line width" type="unsignedFloat" value="1"/>
          <Parameter name="Symbol subtype" type="unsignedInteger" value="0"/>
          <Parameter name="Color" type="string" value="auto"/>
          <Parameter name="Recording Activity" type="string" value="during"/>
          <ListOfChannels>
            <ChannelSpec cn="CN=Root,Model=NoName,Reference=Time"/>
            <ChannelSpec cn="CN=Root,Model=NoName,Vector=Reactions[FPN-activation],Reference=Flux"/>
          </ListOfChannels>
        </PlotItem>
        <PlotItem name="(FPN-inactivation).Flux|Time" type="Curve2D">
          <Parameter name="Line type" type="unsignedInteger" value="0"/>
          <Parameter name="Line subtype" type="unsignedInteger" value="0"/>
          <Parameter name="Line width" type="unsignedFloat" value="1"/>
          <Parameter name="Symbol subtype" type="unsignedInteger" value="0"/>
          <Parameter name="Color" type="string" value="auto"/>
          <Parameter name="Recording Activity" type="string" value="during"/>
          <ListOfChannels>
            <ChannelSpec cn="CN=Root,Model=NoName,Reference=Time"/>
            <ChannelSpec cn="CN=Root,Model=NoName,Vector=Reactions[FPN-inactivation],Reference=Flux"/>
          </ListOfChannels>
        </PlotItem>
      </ListOfPlotItems>
    </PlotSpecification>
  </ListOfPlots>
  <GUI>
    <ListOfSliders>
      <Slider key="Slider_0" associatedEntityKey="Task_18" objectCN="CN=Root,Model=NoName,Vector=Compartments[cell],Vector=Metabolites[core],Reference=InitialConcentration" objectType="float" objectValue="3.68222e-06" minValue="0" maxValue="3.68222e-06" tickNumber="1000" tickFactor="100" scaling="linear"/>
    </ListOfSliders>
  </GUI>
  <SBMLReference file="simple-dmt.xml">
    <SBMLMap SBMLid="c2" COPASIkey="Compartment_0"/>
  </SBMLReference>
  <ListOfUnitDefinitions>
    <UnitDefinition key="Unit_1" name="meter" symbol="m">
      <MiriamAnnotation>
<rdf:RDF
xmlns:dcterms="http://purl.org/dc/terms/"
xmlns:rdf="http://www.w3.org/1999/02/22-rdf-syntax-ns#">
<rdf:Description rdf:about="#Unit_0">
</rdf:Description>
</rdf:RDF>
      </MiriamAnnotation>
      <Expression>
        m
      </Expression>
    </UnitDefinition>
    <UnitDefinition key="Unit_5" name="second" symbol="s">
      <MiriamAnnotation>
<rdf:RDF
xmlns:dcterms="http://purl.org/dc/terms/"
xmlns:rdf="http://www.w3.org/1999/02/22-rdf-syntax-ns#">
<rdf:Description rdf:about="#Unit_4">
</rdf:Description>
</rdf:RDF>
      </MiriamAnnotation>
      <Expression>
        s
      </Expression>
    </UnitDefinition>
    <UnitDefinition key="Unit_13" name="Avogadro" symbol="Avogadro">
      <MiriamAnnotation>
<rdf:RDF
xmlns:dcterms="http://purl.org/dc/terms/"
xmlns:rdf="http://www.w3.org/1999/02/22-rdf-syntax-ns#">
<rdf:Description rdf:about="#Unit_12">
</rdf:Description>
</rdf:RDF>
      </MiriamAnnotation>
      <Expression>
        Avogadro
      </Expression>
    </UnitDefinition>
    <UnitDefinition key="Unit_17" name="item" symbol="#">
      <MiriamAnnotation>
<rdf:RDF
xmlns:dcterms="http://purl.org/dc/terms/"
xmlns:rdf="http://www.w3.org/1999/02/22-rdf-syntax-ns#">
<rdf:Description rdf:about="#Unit_16">
</rdf:Description>
</rdf:RDF>
      </MiriamAnnotation>
      <Expression>
        #
      </Expression>
    </UnitDefinition>
    <UnitDefinition key="Unit_35" name="liter" symbol="l">
      <MiriamAnnotation>
<rdf:RDF
xmlns:dcterms="http://purl.org/dc/terms/"
xmlns:rdf="http://www.w3.org/1999/02/22-rdf-syntax-ns#">
<rdf:Description rdf:about="#Unit_34">
</rdf:Description>
</rdf:RDF>
      </MiriamAnnotation>
      <Expression>
        0.001*m^3
      </Expression>
    </UnitDefinition>
    <UnitDefinition key="Unit_41" name="mole" symbol="mol">
      <MiriamAnnotation>
<rdf:RDF
xmlns:dcterms="http://purl.org/dc/terms/"
xmlns:rdf="http://www.w3.org/1999/02/22-rdf-syntax-ns#">
<rdf:Description rdf:about="#Unit_40">
</rdf:Description>
</rdf:RDF>
      </MiriamAnnotation>
      <Expression>
        Avogadro*#
      </Expression>
    </UnitDefinition>
  </ListOfUnitDefinitions>
</COPASI>
